# Supplementary material for: (E)-N-{2-[1-(Benzyl­imino)eth­yl]phen­yl}benzamide
Source: Acta Crystallogr Sect E Struct Rep Online. 2010 Mar 3;66(Pt 4):o745. doi: 10.1107/S1600536810007610 (PMC2983772; doi:10.1107/S1600536810007610)
Supplement: Supplementary file 1 [file e-66-0o745-sup1.cif]

##############################################################################
###                                                                        ###
###        Electronic paper (Acta Crystallographica Section E)             ###
###                                                                        ###
##############################################################################
#                                                                            #
# This CIF contains the data in a paper accepted for publication in Acta     #
# Crystallographica Section E. It conforms to the requirements of Notes      #
# for Authors for Section E, and has been peer reviewed under the auspices   #
# of the IUCr Commission on Journals.                                        #
#                                                                            #
# Full details of the Crystallographic Information File format               #
# are given in the paper "The Crystallographic Information File (CIF):       #
# a New Standard Archive File for Crystallography" by S. R. Hall, F. H.      #
# Allen and I. D. Brown [Acta Cryst. (1991), A47, 655-685].                  #
#                                                                            #
# The current version of the core CIF dictionary is obtainable from          #
# ftp://ftp.iucr.org/pub/cif_core.dic. The current version number is 2.4.    #
#                                                                            #
# Software is freely available for graphical display of the structure(s) in  #
# this CIF.  For information consult the CIF home page http://www.iucr.org/  #
# cif/home.html                                                              #
#                                                                            #
# This file may be used for bona fide research purposes within the           #
# scientific community so long as proper attribution is given to the journal # 
# article from which it was obtained.                                        #
#                                                                            #
##############################################################################
                                             
data_I
_audit_creation_method     SHELXL-97
_chemical_name_systematic
;
(<i>E</i>)-<i>N</i>-{2-[1-(Benzylimino)ethyl]phenyl}benzamide
;
_chemical_name_common     ?
_chemical_formula_moiety     'C22 H20 N2 O'
_chemical_formula_sum     'C22 H20 N2 O'
_chemical_formula_iupac     'C22 H20 N2 O'
_chemical_formula_weight     328.40
_chemical_melting_point     ?
_symmetry_cell_setting     'Monoclinic'
_symmetry_space_group_name_H-M     'P 21/c'
_symmetry_space_group_name_hall     '-P 2ybc'
loop_
    _symmetry_equiv_pos_as_xyz
    'x, y, z'
    '-x, y+1/2, -z+1/2'
    '-x, -y, -z'
    'x, -y-1/2, z-1/2'
_cell_length_a     10.4213(4)
_cell_length_b     17.0799(7)
_cell_length_c     10.8028(5)
_cell_angle_alpha     90.00
_cell_angle_beta     114.394(2)
_cell_angle_gamma     90.00
_cell_volume     1751.18(13)
_cell_formula_units_Z     4
_cell_measurement_reflns_used     1657
_cell_measurement_theta_min     1.66
_cell_measurement_theta_max     28.330
_cell_measurement_temperature     296(2)
_exptl_crystal_description     'block'
_exptl_crystal_colour     'colourless'
_exptl_crystal_size_max     0.25
_exptl_crystal_size_mid     0.15
_exptl_crystal_size_min     0.15
_exptl_crystal_density_diffrn     1.246
_exptl_crystal_density_meas     ?
_exptl_crystal_density_method     'not measured'
_exptl_crystal_F_000     696
_exptl_absorpt_coefficient_mu     0.077
_exptl_absorpt_correction_type     'multi-scan'
_exptl_absorpt_process_details     '(<i>SADABS</i>; Bruker, 2009)'
_exptl_absorpt_correction_T_min     0.985
_exptl_absorpt_correction_T_max     0.989
_exptl_special_details
;
;
_diffrn_ambient_temperature     296(2)
_diffrn_radiation_type     MoK\a
_diffrn_radiation_wavelength     0.71073
_diffrn_radiation_source     'fine-focus sealed tube'
_diffrn_radiation_monochromator     'graphite'
_diffrn_measurement_device_type     'Bruker APEXII CCD'
_diffrn_measurement_method     '\f and \w scans'
_diffrn_detector_area_resol_mean     8.3333
_diffrn_reflns_number     20052
_diffrn_reflns_av_R_equivalents     0.0411
_diffrn_reflns_av_sigmaI/netI     0.0385
_diffrn_reflns_theta_min     2.39
_diffrn_reflns_theta_max     28.34
_diffrn_reflns_theta_full     25.00
_diffrn_measured_fraction_theta_max     0.975
_diffrn_measured_fraction_theta_full     0.989
_diffrn_reflns_limit_h_min     -13
_diffrn_reflns_limit_h_max     13
_diffrn_reflns_limit_k_min     -22
_diffrn_reflns_limit_k_max     22
_diffrn_reflns_limit_l_min     -14
_diffrn_reflns_limit_l_max     11
_refine_special_details
;
 Refinement of <i>F</i>^2^ against ALL reflections. The weighted
 <i>R</i>-factor wR and goodness of fit <i>S</i> are based on <i>F</i>^2^,
 conventional <i>R</i>-factors <i>R</i> are based on <i>F</i>, with <i>F</i>
 set to zero for negative <i>F</i>^2^. The threshold expression of
 <i>F</i>^2^ > \s(<i>F</i>^2^) is used only for calculating
 <i>R</i>-factors(gt) etc. and is not relevant to the choice of reflections
 for refinement. <i>R</i>-factors based on <i>F</i>^2^ are statistically about
 twice as large as those based on <i>F</i>, and <i>R</i>-factors based on ALL\
 data will be even larger.
;
_reflns_number_total     4263
_reflns_number_gt     2414
_reflns_threshold_expression     I>2\s(I)
_refine_ls_structure_factor_coef     'Fsqd'
_refine_ls_matrix_type     'full'
_refine_ls_R_factor_all     0.1008
_refine_ls_R_factor_gt     0.0531
_refine_ls_wR_factor_gt     0.1345
_refine_ls_wR_factor_ref     0.1609
_refine_ls_goodness_of_fit_ref     1.027
_refine_ls_restrained_S_all     1.027
_refine_ls_number_reflns     4263
_refine_ls_number_parameters     226
_refine_ls_number_restraints     0
_refine_ls_hydrogen_treatment     'constr'
_refine_ls_weighting_scheme     'calc'
_refine_ls_weighting_details
         'calc w=1/[\s^2^(Fo^2^)+(0.0710P)^2^+0.1853P] where P=(Fo^2^+2Fc^2^)/3'
_atom_sites_solution_hydrogens     'geom'
_atom_sites_solution_primary     'direct'
_atom_sites_solution_secondary     'difmap'
_refine_ls_shift/su_max     0.000
_refine_ls_shift/su_mean     0.000
_refine_diff_density_max     0.195
_refine_diff_density_min     -0.168
_refine_ls_extinction_method     'none'
_refine_ls_extinction_coef     ?
loop_
    _atom_type_symbol
    _atom_type_description
    _atom_type_scat_dispersion_real
    _atom_type_scat_dispersion_imag
    _atom_type_scat_source
    'C' 'C' 0.0033 0.0016
                         'International Tables Vol C Tables 4.2.6.8 and 6.1.1.4'
    'H' 'H' 0.0000 0.0000
                         'International Tables Vol C Tables 4.2.6.8 and 6.1.1.4'
    'N' 'N' 0.0061 0.0033
                         'International Tables Vol C Tables 4.2.6.8 and 6.1.1.4'
    'O' 'O' 0.0106 0.0060
                         'International Tables Vol C Tables 4.2.6.8 and 6.1.1.4'
_computing_data_collection     '<i>APEX2</i> (Bruker, 2009)'
_computing_cell_refinement     '<i>SAINT-Plus</i> (Bruker, 2009)'
_computing_data_reduction     '<i>SAINT-Plus</i> (Bruker, 2009)'
_computing_structure_solution     '<i>SHELXS97</i> (Sheldrick, 2008)'
_computing_structure_refinement     '<i>SHELXL97</i> (Sheldrick, 2008)'
_computing_molecular_graphics     '<i>SHELXTL</i> (Sheldrick, 2008)'
_computing_publication_material     '<i>SHELXTL</i> (Sheldrick, 2008)'
loop_
    _atom_site_type_symbol
    _atom_site_label
    _atom_site_fract_x
    _atom_site_fract_y
    _atom_site_fract_z
    _atom_site_U_iso_or_equiv
    _atom_site_adp_type
    _atom_site_calc_flag
    _atom_site_refinement_flags
    _atom_site_occupancy
    _atom_site_disorder_assembly
    _atom_site_disorder_group
    O O1 0.81960(13) 0.10603(8) 0.23208(15) 0.0812(4) Uani d . 1 . .
    N N1 0.34187(14) 0.01877(8) 0.15594(15) 0.0574(4) Uani d . 1 . .
    N N2 0.60695(13) 0.06148(8) 0.21381(14) 0.0539(4) Uani d . 1 . .
    H H2B 0.5180 0.0649 0.1640 0.065 Uiso calc R 1 . .
    C C1 0.1425(2) 0.16265(13) 0.0401(2) 0.0861(6) Uani d . 1 . .
    H H1A 0.1731 0.1658 0.1339 0.103 Uiso calc R 1 . .
    C C2 0.0954(3) 0.22894(14) -0.0374(3) 0.1020(8) Uani d . 1 . .
    H H2A 0.0960 0.2765 0.0047 0.122 Uiso calc R 1 . .
    C C3 0.0482(2) 0.22600(14) -0.1736(3) 0.0894(7) Uani d . 1 . .
    H H3A 0.0147 0.2710 -0.2255 0.107 Uiso calc R 1 . .
    C C4 0.0501(2) 0.15672(16) -0.2343(2) 0.0881(7) Uani d . 1 . .
    H H4A 0.0183 0.1543 -0.3283 0.106 Uiso calc R 1 . .
    C C5 0.09905(19) 0.08970(12) -0.1574(2) 0.0710(5) Uani d . 1 . .
    H H5A 0.1006 0.0427 -0.2003 0.085 Uiso calc R 1 . .
    C C6 0.14522(16) 0.09148(10) -0.01899(19) 0.0572(4) Uani d . 1 . .
    C C7 0.19123(18) 0.01887(11) 0.0651(2) 0.0694(5) Uani d . 1 . .
    H H7A 0.1371 0.0135 0.1191 0.083 Uiso calc R 1 . .
    H H7B 0.1708 -0.0261 0.0051 0.083 Uiso calc R 1 . .
    C C8 0.2975(2) -0.09913(11) 0.2593(2) 0.0810(6) Uani d . 1 . .
    H H8A 0.2029 -0.0924 0.1920 0.122 Uiso calc R 1 . .
    H H8B 0.2981 -0.0969 0.3484 0.122 Uiso calc R 1 . .
    H H8C 0.3330 -0.1490 0.2468 0.122 Uiso calc R 1 . .
    C C9 0.38926(17) -0.03509(9) 0.24489(18) 0.0539(4) Uani d . 1 . .
    C C10 0.54103(17) -0.03557(9) 0.34125(17) 0.0528(4) Uani d . 1 . .
    C C11 0.5834(2) -0.08470(11) 0.4543(2) 0.0687(5) Uani d . 1 . .
    H H11A 0.5159 -0.1155 0.4664 0.082 Uiso calc R 1 . .
    C C12 0.7205(2) -0.08954(13) 0.5482(2) 0.0807(6) Uani d . 1 . .
    H H12A 0.7449 -0.1231 0.6222 0.097 Uiso calc R 1 . .
    C C13 0.8209(2) -0.04467(14) 0.5322(2) 0.0804(6) Uani d . 1 . .
    H H13A 0.9141 -0.0478 0.5954 0.096 Uiso calc R 1 . .
    C C14 0.78470(19) 0.00524(11) 0.4231(2) 0.0684(5) Uani d . 1 . .
    H H14A 0.8540 0.0359 0.4139 0.082 Uiso calc R 1 . .
    C C15 0.64589(17) 0.01073(9) 0.32591(17) 0.0519(4) Uani d . 1 . .
    C C16 0.69092(17) 0.10573(9) 0.17378(18) 0.0551(4) Uani d . 1 . .
    C C17 0.61755(17) 0.15684(9) 0.05235(18) 0.0524(4) Uani d . 1 . .
    C C18 0.6931(2) 0.21764(12) 0.0312(2) 0.0797(6) Uani d . 1 . .
    H H18A 0.7863 0.2253 0.0921 0.096 Uiso calc R 1 . .
    C C19 0.6337(3) 0.26723(13) -0.0778(3) 0.0901(7) Uani d . 1 . .
    H H19A 0.6864 0.3082 -0.0893 0.108 Uiso calc R 1 . .
    C C20 0.4985(2) 0.25675(12) -0.1688(2) 0.0795(6) Uani d . 1 . .
    H H20A 0.4584 0.2902 -0.2428 0.095 Uiso calc R 1 . .
    C C21 0.4218(2) 0.19642(14) -0.1506(2) 0.0801(6) Uani d . 1 . .
    H H21A 0.3294 0.1886 -0.2132 0.096 Uiso calc R 1 . .
    C C22 0.48016(18) 0.14713(11) -0.0403(2) 0.0674(5) Uani d . 1 . .
    H H22A 0.4262 0.1069 -0.0284 0.081 Uiso calc R 1 . .
loop_
    _atom_site_aniso_label
    _atom_site_aniso_U_11
    _atom_site_aniso_U_22
    _atom_site_aniso_U_33
    _atom_site_aniso_U_12
    _atom_site_aniso_U_13
    _atom_site_aniso_U_23
    O1 0.0496(7) 0.0893(9) 0.0919(11) -0.0078(6) 0.0164(7) 0.0193(8)
    N1 0.0473(7) 0.0614(8) 0.0613(10) 0.0001(6) 0.0202(7) 0.0087(7)
    N2 0.0451(7) 0.0590(8) 0.0526(9) -0.0016(6) 0.0151(6) 0.0037(7)
    C1 0.1098(18) 0.0804(14) 0.0623(14) 0.0046(12) 0.0295(13) -0.0019(11)
    C2 0.124(2) 0.0714(14) 0.107(2) 0.0156(13) 0.0447(17) 0.0016(14)
    C3 0.0634(12) 0.0809(15) 0.103(2) 0.0037(10) 0.0141(13) 0.0290(14)
    C4 0.0692(13) 0.1176(19) 0.0583(14) -0.0153(12) 0.0071(10) 0.0158(14)
    C5 0.0644(11) 0.0801(13) 0.0617(14) -0.0058(9) 0.0193(10) -0.0063(10)
    C6 0.0400(8) 0.0653(10) 0.0603(12) -0.0041(7) 0.0146(8) 0.0018(8)
    C7 0.0484(10) 0.0723(11) 0.0785(14) -0.0061(8) 0.0172(9) 0.0115(10)
    C8 0.0718(12) 0.0674(11) 0.1066(18) 0.0008(9) 0.0396(12) 0.0227(12)
    C9 0.0561(10) 0.0506(9) 0.0610(11) 0.0043(7) 0.0304(9) 0.0017(8)
    C10 0.0577(10) 0.0524(9) 0.0511(11) 0.0099(7) 0.0252(8) 0.0021(8)
    C11 0.0750(12) 0.0710(12) 0.0636(13) 0.0120(9) 0.0322(11) 0.0137(10)
    C12 0.0889(15) 0.0903(14) 0.0606(14) 0.0246(12) 0.0286(12) 0.0219(11)
    C13 0.0656(12) 0.1040(16) 0.0579(13) 0.0167(11) 0.0117(10) 0.0066(12)
    C14 0.0567(11) 0.0828(12) 0.0584(12) 0.0033(9) 0.0165(9) 0.0035(10)
    C15 0.0533(9) 0.0550(9) 0.0460(10) 0.0076(7) 0.0191(8) -0.0013(7)
    C16 0.0496(9) 0.0519(9) 0.0618(11) -0.0047(7) 0.0211(8) -0.0059(8)
    C17 0.0537(9) 0.0488(8) 0.0563(11) -0.0027(7) 0.0244(8) -0.0051(8)
    C18 0.0730(13) 0.0726(12) 0.0773(15) -0.0218(10) 0.0149(11) 0.0089(11)
    C19 0.0976(17) 0.0733(13) 0.0908(17) -0.0205(12) 0.0303(14) 0.0143(12)
    C20 0.0893(15) 0.0771(13) 0.0766(15) 0.0122(11) 0.0388(13) 0.0208(11)
    C21 0.0588(11) 0.1083(16) 0.0723(15) 0.0068(11) 0.0261(11) 0.0211(12)
    C22 0.0554(10) 0.0817(12) 0.0670(13) -0.0036(9) 0.0273(10) 0.0124(10)
_geom_special_details
;
 All s.u.'s (except the s.u. in the dihedral angle between two l.s. planes) are
 estimated using the full covariance matrix. The cell s.u.'s are taken into
 account individually in the estimation of s.u.'s in distances, angles and
 torsion angles; correlations between s.u.'s in cell parameters are only used
 when they are defined by crystal symmetry. An approximate (isotropic)
 treatment of cell s.u.'s is used for estimating s.u.'s involving l.s. planes.
;
loop_
    _geom_bond_atom_site_label_1
    _geom_bond_atom_site_label_2
    _geom_bond_site_symmetry_2
    _geom_bond_distance
    _geom_bond_publ_flag
    O1 C16 . 1.2237(19) ?
    N1 C9 . 1.273(2) ?
    N1 C7 . 1.468(2) ?
    N2 C16 . 1.355(2) ?
    N2 C15 . 1.406(2) ?
    N2 H2B . 0.8600 ?
    C1 C2 . 1.373(3) ?
    C1 C6 . 1.379(3) ?
    C1 H1A . 0.9300 ?
    C2 C3 . 1.346(3) ?
    C2 H2A . 0.9300 ?
    C3 C4 . 1.357(3) ?
    C3 H3A . 0.9300 ?
    C4 C5 . 1.382(3) ?
    C4 H4A . 0.9300 ?
    C5 C6 . 1.369(3) ?
    C5 H5A . 0.9300 ?
    C6 C7 . 1.494(2) ?
    C7 H7A . 0.9700 ?
    C7 H7B . 0.9700 ?
    C8 C9 . 1.503(2) ?
    C8 H8A . 0.9600 ?
    C8 H8B . 0.9600 ?
    C8 H8C . 0.9600 ?
    C9 C10 . 1.492(2) ?
    C10 C11 . 1.394(2) ?
    C10 C15 . 1.413(2) ?
    C11 C12 . 1.371(3) ?
    C11 H11A . 0.9300 ?
    C12 C13 . 1.364(3) ?
    C12 H12A . 0.9300 ?
    C13 C14 . 1.375(3) ?
    C13 H13A . 0.9300 ?
    C14 C15 . 1.396(2) ?
    C14 H14A . 0.9300 ?
    C16 C17 . 1.496(2) ?
    C17 C22 . 1.377(2) ?
    C17 C18 . 1.378(2) ?
    C18 C19 . 1.373(3) ?
    C18 H18A . 0.9300 ?
    C19 C20 . 1.356(3) ?
    C19 H19A . 0.9300 ?
    C20 C21 . 1.367(3) ?
    C20 H20A . 0.9300 ?
    C21 C22 . 1.378(3) ?
    C21 H21A . 0.9300 ?
    C22 H22A . 0.9300 ?
loop_
    _geom_angle_atom_site_label_1
    _geom_angle_atom_site_label_2
    _geom_angle_atom_site_label_3
    _geom_angle_site_symmetry_1
    _geom_angle_site_symmetry_3
    _geom_angle
    _geom_angle_publ_flag
    C9 N1 C7 . . 118.67(14) ?
    C16 N2 C15 . . 128.61(14) ?
    C16 N2 H2B . . 115.7 ?
    C15 N2 H2B . . 115.7 ?
    C2 C1 C6 . . 121.0(2) ?
    C2 C1 H1A . . 119.5 ?
    C6 C1 H1A . . 119.5 ?
    C3 C2 C1 . . 120.9(2) ?
    C3 C2 H2A . . 119.6 ?
    C1 C2 H2A . . 119.6 ?
    C2 C3 C4 . . 119.3(2) ?
    C2 C3 H3A . . 120.3 ?
    C4 C3 H3A . . 120.3 ?
    C3 C4 C5 . . 120.4(2) ?
    C3 C4 H4A . . 119.8 ?
    C5 C4 H4A . . 119.8 ?
    C6 C5 C4 . . 121.0(2) ?
    C6 C5 H5A . . 119.5 ?
    C4 C5 H5A . . 119.5 ?
    C5 C6 C1 . . 117.39(18) ?
    C5 C6 C7 . . 121.67(18) ?
    C1 C6 C7 . . 120.88(19) ?
    N1 C7 C6 . . 113.17(14) ?
    N1 C7 H7A . . 108.9 ?
    C6 C7 H7A . . 108.9 ?
    N1 C7 H7B . . 108.9 ?
    C6 C7 H7B . . 108.9 ?
    H7A C7 H7B . . 107.8 ?
    C9 C8 H8A . . 109.5 ?
    C9 C8 H8B . . 109.5 ?
    H8A C8 H8B . . 109.5 ?
    C9 C8 H8C . . 109.5 ?
    H8A C8 H8C . . 109.5 ?
    H8B C8 H8C . . 109.5 ?
    N1 C9 C10 . . 119.97(14) ?
    N1 C9 C8 . . 122.63(16) ?
    C10 C9 C8 . . 117.40(15) ?
    C11 C10 C15 . . 117.31(16) ?
    C11 C10 C9 . . 118.39(15) ?
    C15 C10 C9 . . 124.30(15) ?
    C12 C11 C10 . . 122.73(18) ?
    C12 C11 H11A . . 118.6 ?
    C10 C11 H11A . . 118.6 ?
    C13 C12 C11 . . 119.44(19) ?
    C13 C12 H12A . . 120.3 ?
    C11 C12 H12A . . 120.3 ?
    C12 C13 C14 . . 120.24(19) ?
    C12 C13 H13A . . 119.9 ?
    C14 C13 H13A . . 119.9 ?
    C13 C14 C15 . . 121.23(18) ?
    C13 C14 H14A . . 119.4 ?
    C15 C14 H14A . . 119.4 ?
    C14 C15 N2 . . 122.02(15) ?
    C14 C15 C10 . . 119.03(16) ?
    N2 C15 C10 . . 118.95(14) ?
    O1 C16 N2 . . 123.57(16) ?
    O1 C16 C17 . . 120.22(15) ?
    N2 C16 C17 . . 116.21(14) ?
    C22 C17 C18 . . 117.66(17) ?
    C22 C17 C16 . . 124.64(15) ?
    C18 C17 C16 . . 117.69(16) ?
    C19 C18 C17 . . 121.37(19) ?
    C19 C18 H18A . . 119.3 ?
    C17 C18 H18A . . 119.3 ?
    C20 C19 C18 . . 120.40(19) ?
    C20 C19 H19A . . 119.8 ?
    C18 C19 H19A . . 119.8 ?
    C19 C20 C21 . . 119.3(2) ?
    C19 C20 H20A . . 120.4 ?
    C21 C20 H20A . . 120.4 ?
    C20 C21 C22 . . 120.6(2) ?
    C20 C21 H21A . . 119.7 ?
    C22 C21 H21A . . 119.7 ?
    C17 C22 C21 . . 120.66(17) ?
    C17 C22 H22A . . 119.7 ?
    C21 C22 H22A . . 119.7 ?
loop_
    _geom_torsion_atom_site_label_1
    _geom_torsion_atom_site_label_2
    _geom_torsion_atom_site_label_3
    _geom_torsion_atom_site_label_4
    _geom_torsion_site_symmetry_1
    _geom_torsion_site_symmetry_2
    _geom_torsion_site_symmetry_3
    _geom_torsion_site_symmetry_4
    _geom_torsion
    _geom_torsion_publ_flag
    C6 C1 C2 C3 . . . . 1.1(4) ?
    C1 C2 C3 C4 . . . . -1.3(4) ?
    C2 C3 C4 C5 . . . . 0.4(3) ?
    C3 C4 C5 C6 . . . . 0.6(3) ?
    C4 C5 C6 C1 . . . . -0.8(3) ?
    C4 C5 C6 C7 . . . . 176.70(17) ?
    C2 C1 C6 C5 . . . . -0.1(3) ?
    C2 C1 C6 C7 . . . . -177.6(2) ?
    C9 N1 C7 C6 . . . . 170.89(16) ?
    C5 C6 C7 N1 . . . . 114.16(19) ?
    C1 C6 C7 N1 . . . . -68.4(2) ?
    C7 N1 C9 C10 . . . . -178.33(15) ?
    C7 N1 C9 C8 . . . . 0.8(3) ?
    N1 C9 C10 C11 . . . . 166.75(16) ?
    C8 C9 C10 C11 . . . . -12.5(2) ?
    N1 C9 C10 C15 . . . . -13.2(2) ?
    C8 C9 C10 C15 . . . . 167.56(16) ?
    C15 C10 C11 C12 . . . . -0.3(3) ?
    C9 C10 C11 C12 . . . . 179.70(17) ?
    C10 C11 C12 C13 . . . . 0.2(3) ?
    C11 C12 C13 C14 . . . . 0.3(3) ?
    C12 C13 C14 C15 . . . . -0.7(3) ?
    C13 C14 C15 N2 . . . . 179.93(17) ?
    C13 C14 C15 C10 . . . . 0.5(3) ?
    C16 N2 C15 C14 . . . . 6.6(3) ?
    C16 N2 C15 C10 . . . . -174.05(15) ?
    C11 C10 C15 C14 . . . . -0.1(2) ?
    C9 C10 C15 C14 . . . . 179.92(15) ?
    C11 C10 C15 N2 . . . . -179.47(14) ?
    C9 C10 C15 N2 . . . . 0.5(2) ?
    C15 N2 C16 O1 . . . . 1.6(3) ?
    C15 N2 C16 C17 . . . . -177.54(14) ?
    O1 C16 C17 C22 . . . . 162.53(18) ?
    N2 C16 C17 C22 . . . . -18.3(2) ?
    O1 C16 C17 C18 . . . . -17.0(3) ?
    N2 C16 C17 C18 . . . . 162.18(17) ?
    C22 C17 C18 C19 . . . . 0.4(3) ?
    C16 C17 C18 C19 . . . . 179.96(19) ?
    C17 C18 C19 C20 . . . . -0.8(4) ?
    C18 C19 C20 C21 . . . . 0.2(4) ?
    C19 C20 C21 C22 . . . . 0.7(3) ?
    C18 C17 C22 C21 . . . . 0.6(3) ?
    C16 C17 C22 C21 . . . . -178.98(17) ?
    C20 C21 C22 C17 . . . . -1.1(3) ?
loop_
    _geom_hbond_atom_site_label_D
    _geom_hbond_atom_site_label_H
    _geom_hbond_atom_site_label_A
    _geom_hbond_site_symmetry_A
    _geom_hbond_distance_DH
    _geom_hbond_distance_HA
    _geom_hbond_distance_DA
    _geom_hbond_angle_DHA
    N2 H2B N1 . 0.86 1.966 2.670(2) 138
data_global
_journal_date_recd_electronic     2010-02-27
_journal_date_accepted     2010-02-28
_journal_name_full     'Acta Crystallographica, Section E'
_journal_year     2010
_journal_volume     66
_journal_issue      4
_journal_page_first     o745
_journal_page_last     o745
_journal_paper_category     QO
_journal_coeditor_code     RK2194
_publ_contact_author_name     'Bao-Tsan Ko'
_publ_contact_author_address
; Department of Chemistry
  Chung-Yuan Christian University
  Chung-Li 32023
  Taiwan
;
_publ_contact_author_email     btko@cycu.edu.tw
_publ_contact_author_fax     '886 3 265 3399'
_publ_contact_author_phone     '886 3 265 3327'
_publ_section_title
;
(<i>E</i>)-<i>N</i>-{2-[1-(Benzylimino)ethyl]phenyl}benzamide
;
loop_
    _publ_author_name
    _publ_author_footnote
    _publ_author_address
    'Chao-Hsiang Wang' .
; Department of Chemistry
  Chung Yuan Christian University
  Chung-Li 32023
  Taiwan
;
    'Yi-Chang Liu' .
; Department of Chemistry
  Chung Yuan Christian University
  Chung-Li 32023
  Taiwan
;
    'Chia-Her Lin' .
; Department of Chemistry
  Chung Yuan Christian University
  Chung-Li 32023
  Taiwan
;
    'Bao-Tsan Ko' .
; Department of Chemistry
  Chung Yuan Christian University
  Chung-Li 32023
  Taiwan
;
