# Supplementary material for: (E)-N-{2-[1-(Benzyl­imino)eth­yl]phen­yl}benzamide
Source: Acta Crystallogr Sect E Struct Rep Online. 2010 Mar 3;66(Pt 4):o745. doi: 10.1107/S1600536810007610 (PMC2983772; doi:10.1107/S1600536810007610)
Supplement: Supplementary file 2 [file e-66-0o745-Isup2.hkl]

# 
# h,k,l, Fc-squared, Fo-squared, sigma(Fo-squared) and status flag 
# 
data_I
_shelx_title ' MO1_0m in P2(1)/c' 
_shelx_refln_list_code          4 
_shelx_F_calc_maximum      105.60 
_exptl_crystal_F_000       696.00 
_reflns_d_resolution_high  0.7486 
 
loop_ 
 _symmetry_equiv_pos_as_xyz 
 'x, y, z' 
 '-x, y+1/2, -z+1/2' 
 '-x, -y, -z' 
 'x, -y-1/2, z-1/2' 
 
_cell_length_a    10.4213 
_cell_length_b    17.0799 
_cell_length_c    10.8028 
_cell_angle_alpha  90.000 
_cell_angle_beta  114.394 
_cell_angle_gamma  90.000 
 
_shelx_F_squared_multiplier     1.000 
 
loop_ 
 _refln_index_h 
 _refln_index_k 
 _refln_index_l 
 _refln_F_squared_calc 
 _refln_F_squared_meas 
 _refln_F_squared_sigma 
 _refln_observed_status 
   2   0   0      432.47      411.72      6.01 o 
   3   0   0       72.44       66.44      2.95 o 
   4   0   0     3348.36     3338.45     41.72 o 
   5   0   0      103.47      132.37      3.90 o 
   6   0   0      532.35      558.72     11.17 o 
   7   0   0       65.31       72.13      3.39 o 
   8   0   0      105.91       98.65      7.49 o 
   9   0   0      152.41      150.66     12.63 o 
  10   0   0       38.59       29.07      3.70 o 
  11   0   0        1.24        2.99      2.50 o 
  12   0   0        4.76        6.25      3.44 o 
   1   1   0       31.58       33.71      0.58 o 
   2   1   0    11011.34     9412.17    220.83 o 
   3   1   0     5126.95     5037.98     43.25 o 
   4   1   0       66.77       63.58      2.99 o 
   5   1   0     1491.10     1553.08     15.03 o 
   6   1   0      146.78      163.84      3.21 o 
   7   1   0        6.62        8.22      1.12 o 
   8   1   0        0.32       -0.58      1.05 o 
   9   1   0       37.12       39.99      3.13 o 
  10   1   0       12.71       10.43      1.95 o 
  11   1   0       21.64       22.89      2.78 o 
  12   1   0        0.17        1.83      1.88 o 
   1   2   0      903.52      862.58      7.34 o 
   2   2   0     7353.23     6789.07     72.11 o 
   3   2   0      517.25      549.30      5.82 o 
   4   2   0      891.13      999.26     10.00 o 
   5   2   0     1144.37     1202.80     12.13 o 
   6   2   0      100.74       92.68      2.44 o 
   7   2   0       20.88       20.20      1.50 o 
   8   2   0        5.10        2.49      1.28 o 
   9   2   0       14.06       12.12      1.85 o 
  10   2   0        1.70        0.80      1.93 o 
  11   2   0       26.58       35.07      2.98 o 
  12   2   0        0.09        0.81      1.95 o 
   1   3   0       51.94       54.73      1.12 o 
   2   3   0      173.67      164.89      2.29 o 
   3   3   0       10.38        5.33      0.61 o 
   4   3   0       62.21       57.73      1.62 o 
   5   3   0        3.98        3.61      0.91 o 
   6   3   0      359.56      389.09      5.44 o 
   7   3   0        0.01       -0.06      0.85 o 
   8   3   0       72.28       66.26      2.98 o 
   9   3   0       51.61       44.09      2.85 o 
  10   3   0        1.33        1.13      1.45 o 
  11   3   0       12.87       16.00      2.34 o 
  12   3   0        2.99        5.39      2.45 o 
   0   4   0     1208.79     1064.31     19.61 o 
   1   4   0      540.22      585.26      6.71 o 
   2   4   0      154.43      168.50      2.62 o 
   3   4   0      237.53      269.23      3.39 o 
   4   4   0       82.30       69.11      2.66 o 
   5   4   0      257.37      250.06      3.91 o 
   6   4   0       21.83       27.17      2.15 o 
   7   4   0      586.43      561.38      7.47 o 
   8   4   0        4.13        4.57      1.43 o 
   9   4   0       71.51       67.73      3.33 o 
  10   4   0       16.63       16.39      2.39 o 
  11   4   0        3.41        2.52      2.77 o 
  12   4   0        0.08        1.26      2.25 o 
   1   5   0       81.76       82.77      1.57 o 
   2   5   0     1245.84     1082.62     11.13 o 
   3   5   0       29.99       23.26      1.11 o 
   4   5   0       13.29       25.95      1.32 o 
   5   5   0        9.04       11.54      1.13 o 
   6   5   0       25.37       22.85      1.71 o 
   7   5   0       71.11       79.37      4.43 o 
   8   5   0       16.02       13.70      2.04 o 
   9   5   0       10.40       11.67      2.19 o 
  10   5   0        0.40        1.90      1.77 o 
  11   5   0        6.49        7.03      2.34 o 
  12   5   0       16.55       21.83      3.26 o 
   0   6   0     1275.24     1131.54     15.23 o 
   1   6   0       19.05       23.72      0.93 o 
   2   6   0        1.06        1.84      0.39 o 
   3   6   0       11.75       13.84      1.01 o 
   4   6   0        1.38        3.52      0.74 o 
   5   6   0      549.46      528.46      7.14 o 
   6   6   0       40.83       45.23      1.92 o 
   7   6   0      292.40      298.56      5.59 o 
   8   6   0        8.18        9.35      1.99 o 
   9   6   0       40.07       37.26      3.14 o 
  10   6   0       26.77       28.42      3.10 o 
  11   6   0        4.55        5.12      2.36 o 
  12   6   0        2.11        4.48      2.51 o 
   1   7   0     1083.38     1049.88     11.01 o 
   2   7   0       29.37       26.80      1.03 o 
   3   7   0      695.49      731.05      8.00 o 
   4   7   0       69.79       78.53      2.17 o 
   5   7   0       51.58       46.15      2.03 o 
   6   7   0       31.09       27.75      2.01 o 
   7   7   0      867.10      878.40     13.64 o 
   8   7   0       19.86       23.94      2.58 o 
   9   7   0       33.34       41.47      4.19 o 
  10   7   0        0.19       -1.11      1.78 o 
  11   7   0        2.10        0.64      2.27 o 
  12   7   0        9.05        9.00      2.80 o 
   0   8   0      902.26      895.69     13.05 o 
   1   8   0       10.27       11.52      0.87 o 
   2   8   0      262.99      263.81      3.69 o 
   3   8   0        0.57        1.65      0.67 o 
   4   8   0      114.20      114.02      3.37 o 
   5   8   0      138.63      139.19      6.53 o 
   6   8   0      387.96      369.34      6.15 o 
   7   8   0      263.29      257.65      6.53 o 
   8   8   0       12.25       12.88      2.42 o 
   9   8   0       26.25       25.90      2.85 o 
  10   8   0        2.54        1.85      2.29 o 
  11   8   0        1.11        0.51      2.28 o 
   1   9   0        0.53        0.18      0.56 o 
   2   9   0      213.07      215.83      3.37 o 
   3   9   0      219.94      256.65      4.37 o 
   4   9   0       14.38       15.36      1.25 o 
   5   9   0       26.38       28.89      1.63 o 
   6   9   0       29.15       31.29      2.32 o 
   7   9   0      352.74      380.55      8.14 o 
   8   9   0       34.21       31.76      2.97 o 
   9   9   0        0.68       -1.13      1.68 o 
  10   9   0       11.17       15.70      2.77 o 
  11   9   0        1.29        0.09      2.17 o 
   0  10   0      180.94      159.47      4.21 o 
   1  10   0      126.72      166.18      3.08 o 
   2  10   0     1611.67     1641.62     15.99 o 
   3  10   0       80.91       81.61      2.26 o 
   4  10   0        1.24        1.14      0.80 o 
   5  10   0       37.06       39.34      1.88 o 
   6  10   0        4.52        2.23      1.33 o 
   7  10   0      104.43      111.46      4.80 o 
   8  10   0      124.07      123.07      5.79 o 
   9  10   0       43.62       41.16      3.59 o 
  10  10   0        0.30        0.13      1.73 o 
  11  10   0        0.18        1.29      2.00 o 
   1  11   0       65.44       65.33      2.08 o 
   2  11   0      291.79      288.72      4.39 o 
   3  11   0      142.25      148.44      2.98 o 
   4  11   0       57.35       49.97      2.10 o 
   5  11   0        1.80        0.05      1.07 o 
   6  11   0       44.72       41.45      2.85 o 
   7  11   0       23.57       27.87      2.56 o 
   8  11   0        4.57        2.55      1.64 o 
   9  11   0        2.86        2.46      1.79 o 
  10  11   0        0.01        2.04      1.96 o 
  11  11   0        1.31        1.57      2.07 o 
   0  12   0      322.95      305.12      6.78 o 
   1  12   0       18.06       12.95      1.69 o 
   2  12   0       19.13       22.21      1.46 o 
   3  12   0        1.06        0.57      0.76 o 
   4  12   0       33.70       35.11      2.02 o 
   5  12   0        3.80        4.18      1.35 o 
   6  12   0        0.69       -1.25      1.30 o 
   7  12   0        4.18        3.15      1.61 o 
   8  12   0       28.21       26.18      2.63 o 
   9  12   0        0.10       -0.28      1.67 o 
  10  12   0        1.13        1.82      2.95 o 
   1  13   0       32.12       31.42      2.68 o 
   2  13   0        1.87        0.04      0.81 o 
   3  13   0       54.85       54.81      3.00 o 
   4  13   0       12.58       12.89      1.77 o 
   5  13   0        7.23        9.71      1.66 o 
   6  13   0        7.80       10.35      2.10 o 
   7  13   0        9.94        8.24      1.96 o 
   8  13   0        2.78       -0.99      1.60 o 
   9  13   0        0.52        0.67      1.81 o 
  10  13   0        1.06        2.05      2.12 o 
   0  14   0       35.95       36.19      5.71 o 
   1  14   0        5.43        4.34      1.33 o 
   2  14   0       10.44       10.43      1.38 o 
   3  14   0       31.77       34.18      2.45 o 
   4  14   0        0.01       -1.16      1.16 o 
   5  14   0       11.85        8.40      1.69 o 
   6  14   0       35.97       36.94      2.93 o 
   7  14   0       19.13       23.78      2.56 o 
   8  14   0       13.45       14.44      3.22 o 
   9  14   0        0.03       -0.23      1.96 o 
   1  15   0       53.11       54.26      2.89 o 
   2  15   0       33.50       39.14      2.28 o 
   3  15   0       22.65       16.44      2.04 o 
   4  15   0        0.02       -1.33      1.33 o 
   5  15   0        0.56       -0.13      1.32 o 
   6  15   0        1.00       -0.16      1.47 o 
   7  15   0        2.77        9.78      2.13 o 
   8  15   0        0.67       -1.74      1.74 o 
   9  15   0        0.44        3.50      2.09 o 
   0  16   0      422.69      434.65     11.44 o 
   1  16   0        1.18        3.90      1.55 o 
   2  16   0        0.01        1.31      1.21 o 
   3  16   0        2.39        3.01      1.48 o 
   4  16   0       20.68       19.28      2.27 o 
   5  16   0       18.59       18.68      2.37 o 
   6  16   0        0.98        3.64      1.68 o 
   7  16   0       18.74       18.95      2.59 o 
   8  16   0        4.64        3.25      2.08 o 
   9  16   0        3.23        3.30      2.22 o 
   1  17   0       41.71       43.87      2.92 o 
   2  17   0       91.51      106.06      4.13 o 
   3  17   0       10.68        7.44      1.92 o 
   4  17   0        0.78       -1.48      1.48 o 
   5  17   0       11.59       10.07      2.14 o 
   6  17   0        0.30        3.12      1.72 o 
   7  17   0        0.02       -1.02      1.81 o 
   8  17   0        3.06        2.74      2.07 o 
   0  18   0        4.10        6.74      2.74 o 
   1  18   0       14.65       13.52      2.18 o 
   2  18   0       15.89       15.35      2.34 o 
   3  18   0       23.05       23.80      2.62 o 
   4  18   0        1.32       -0.66      1.68 o 
   5  18   0        0.48        0.72      1.78 o 
   6  18   0        0.81        3.00      1.82 o 
   7  18   0        2.51       -1.29      1.91 o 
   1  19   0        5.93        5.71      2.08 o 
   2  19   0        5.85        9.78      2.21 o 
   3  19   0        6.30        7.62      2.13 o 
   4  19   0        9.86        7.57      2.17 o 
   5  19   0        0.17        0.63      1.82 o 
   6  19   0        6.88        6.92      2.14 o 
   7  19   0        0.23        1.96      2.73 o 
   0  20   0        5.24        7.68      4.08 o 
   1  20   0        2.87        3.49      2.00 o 
   2  20   0        2.04        0.65      1.89 o 
   3  20   0        1.06        0.98      1.89 o 
   4  20   0        1.60        1.67      2.02 o 
   5  20   0        2.21        2.73      2.11 o 
   6  20   0        1.02       -1.27      1.88 o 
   1  21   0       17.50       16.12      2.70 o 
   2  21   0        1.64        1.69      2.04 o 
   3  21   0        3.25        4.95      2.63 o 
   4  21   0        0.12        1.30      2.37 o 
   0  22   0        0.00        2.99      3.92 o 
   1  22   0        4.52        1.98      2.19 o 
   2  22   0        0.39        0.92      2.19 o 
   3  22   0        1.34        0.84      2.15 o 
 -13   1   1        0.01       -0.91      2.59 o 
 -12   1   1        2.06        5.23      2.73 o 
 -11   1   1       13.66        7.07      1.96 o 
 -10   1   1        7.35        4.96      1.82 o 
  -9   1   1        3.19       -0.33      1.26 o 
  -8   1   1       28.48       24.76      1.76 o 
  -7   1   1       14.03       15.06      1.26 o 
  -6   1   1      101.89      103.83      3.13 o 
  -5   1   1      469.98      440.88      6.24 o 
  -4   1   1      128.69      131.00      2.21 o 
  -3   1   1     3414.19     3184.42     27.62 o 
  -2   1   1        2.07       -0.48      0.48 o 
  -1   1   1       82.20       94.11      0.88 o 
   0   1   1      772.84      739.60      5.78 o 
   1   1   1     2439.08     2353.02     20.15 o 
   2   1   1      396.68      427.95      4.54 o 
   3   1   1     1058.78     1060.43     10.23 o 
   4   1   1     1983.18     2146.23     19.76 o 
   5   1   1        0.00        0.24      0.56 o 
   6   1   1      239.20      253.01      4.21 o 
   7   1   1        7.85        9.91      1.22 o 
   8   1   1        2.60        0.52      1.47 o 
   9   1   1       10.42       11.90      1.89 o 
  10   1   1        0.73       -1.36      1.36 o 
  11   1   1        0.04        1.79      1.69 o 
  12   1   1        0.30       -0.02      1.93 o 
 -12   2   1        5.25        6.20      2.81 o 
 -11   2   1       19.84       15.17      2.27 o 
 -10   2   1        0.93       -1.33      1.33 o 
  -9   2   1      135.13      144.04      5.12 o 
  -8   2   1       25.99       25.38      1.78 o 
  -7   2   1       28.45       30.76      1.71 o 
  -6   2   1      930.50      957.61     10.25 o 
  -5   2   1     1005.52      982.81     10.07 o 
  -4   2   1       49.81       62.36      1.59 o 
  -3   2   1     1872.45     1864.72     16.68 o 
  -1   2   1       24.31       12.43      0.57 o 
   0   2   1       64.07       42.29      0.61 o 
   1   2   1      737.91      692.12      6.48 o 
   2   2   1       54.23       48.81      1.48 o 
   3   2   1       50.98       67.42      1.98 o 
   4   2   1      234.09      257.15      3.73 o 
   5   2   1       82.43       76.64      2.29 o 
   6   2   1       75.58       73.61      2.25 o 
   7   2   1        1.66        0.07      0.82 o 
   8   2   1       32.92       26.45      2.22 o 
   9   2   1       15.30       13.59      1.98 o 
  10   2   1       22.29       19.83      2.35 o 
  11   2   1        0.20       -0.88      1.59 o 
  12   2   1        0.00       -0.15      2.15 o 
 -12   3   1        3.04        3.63      2.56 o 
 -11   3   1        1.41        2.56      1.74 o 
 -10   3   1        0.11        0.34      1.35 o 
  -9   3   1        7.46        9.82      2.32 o 
  -8   3   1       13.04       11.19      1.42 o 
  -7   3   1       38.54       46.03      1.93 o 
  -6   3   1      242.94      251.47      4.06 o 
  -5   3   1        0.03        0.37      0.61 o 
  -4   3   1      279.69      266.15      3.59 o 
  -3   3   1     2520.21     2439.14     19.28 o 
  -2   3   1      129.04      108.98      1.30 o 
  -1   3   1     2031.03     1873.93     18.78 o 
   1   3   1      329.40      342.23      3.46 o 
   2   3   1      116.95      122.46      1.91 o 
   3   3   1        0.34       -0.40      0.40 o 
   4   3   1       24.35       29.79      1.42 o 
   5   3   1        1.04        1.42      0.64 o 
   6   3   1      102.77       94.02      2.61 o 
   7   3   1       53.61       58.53      2.30 o 
   8   3   1       54.37       51.01      3.37 o 
   9   3   1       31.86       24.10      2.37 o 
  10   3   1        0.01        0.12      1.64 o 
  11   3   1        4.67        6.32      3.35 o 
  12   3   1        2.60        4.19      2.38 o 
 -12   4   1        5.41        5.33      2.73 o 
 -11   4   1        5.85        6.76      1.93 o 
 -10   4   1        7.53        2.79      1.57 o 
  -9   4   1       37.66       33.30      2.59 o 
  -8   4   1       15.01       17.96      1.97 o 
  -7   4   1        0.11        0.08      0.91 o 
  -6   4   1        0.95        1.76      0.83 o 
  -5   4   1     1342.31     1422.61     13.95 o 
  -4   4   1      582.98      613.67      6.21 o 
  -3   4   1     1302.03     1344.81     11.87 o 
  -2   4   1       67.59       67.49      1.18 o 
  -1   4   1      997.53      861.99      8.64 o 
   0   4   1      958.79      911.68      8.49 o 
   1   4   1       79.69       52.52      1.12 o 
   2   4   1       31.75       33.47      1.04 o 
   3   4   1        9.52        9.42      0.73 o 
   4   4   1      207.75      162.00      3.09 o 
   5   4   1        0.74        1.72      0.76 o 
   6   4   1       39.12       42.92      2.05 o 
   7   4   1       28.31       26.43      1.94 o 
   8   4   1       77.88       69.21      3.56 o 
   9   4   1        3.85        3.84      2.58 o 
  10   4   1        0.26       -1.27      1.73 o 
  11   4   1        4.08        3.43      2.23 o 
  12   4   1        0.71       -0.56      2.20 o 
 -12   5   1        1.04        0.68      2.55 o 
 -11   5   1        3.08        3.67      2.04 o 
 -10   5   1        0.43        0.41      1.50 o 
  -9   5   1       58.32       57.27      3.61 o 
  -8   5   1       72.51       76.02      2.70 o 
  -7   5   1       56.63       58.31      1.93 o 
  -6   5   1       28.45       28.36      1.47 o 
  -5   5   1      567.26      614.52      6.55 o 
  -4   5   1      113.37      111.64      2.29 o 
  -3   5   1      679.75      728.01      7.84 o 
  -2   5   1      429.13      442.59      4.58 o 
  -1   5   1       16.96       20.06      0.80 o 
   0   5   1      550.57      552.77      5.67 o 
   1   5   1      473.76      478.55      5.50 o 
   2   5   1      650.99      614.32      6.04 o 
   3   5   1      172.71      162.41      3.31 o 
   4   5   1      368.29      350.36      5.13 o 
   5   5   1      375.10      378.67      5.72 o 
   6   5   1       58.34       57.61      2.38 o 
   7   5   1        8.17        7.18      1.71 o 
   8   5   1       42.08       39.67      3.04 o 
   9   5   1        9.28        4.88      1.95 o 
  10   5   1       21.98       18.50      2.75 o 
  11   5   1        0.09       -0.57      2.60 o 
 -12   6   1        1.04        0.44      2.49 o 
 -11   6   1        1.06       -1.68      1.88 o 
 -10   6   1        5.77        7.88      2.14 o 
  -9   6   1       14.57       11.09      2.16 o 
  -8   6   1       54.51       52.06      5.14 o 
  -7   6   1        6.28        8.18      1.07 o 
  -6   6   1       56.09       56.44      2.18 o 
  -5   6   1       25.17       25.98      1.50 o 
  -4   6   1      200.01      215.76      3.19 o 
  -3   6   1       59.47       70.55      1.70 o 
  -2   6   1        9.29        6.98      0.62 o 
  -1   6   1      170.46      157.91      2.56 o 
   0   6   1       10.59       10.60      0.72 o 
   1   6   1       28.42       34.89      1.09 o 
   2   6   1      375.85      409.38      6.55 o 
   3   6   1      356.87      353.65      5.60 o 
   4   6   1       38.21       39.91      2.23 o 
   5   6   1       87.34       73.88      2.11 o 
   6   6   1      194.65      191.09      4.16 o 
   7   6   1       79.89       85.04      4.47 o 
   8   6   1       17.04       16.66      2.32 o 
   9   6   1        0.92        0.70      1.67 o 
  10   6   1        2.86        2.53      2.05 o 
  11   6   1        1.20        1.66      2.15 o 
 -12   7   1        0.13       -1.09      2.60 o 
 -11   7   1        8.09        5.62      2.69 o 
 -10   7   1        8.63        4.95      2.15 o 
  -9   7   1       63.41       61.88      3.86 o 
  -8   7   1       61.60       60.70      3.40 o 
  -7   7   1       55.45       53.75      2.57 o 
  -6   7   1       28.31       30.63      1.85 o 
  -5   7   1       10.52       14.30      1.11 o 
  -4   7   1       26.77       27.10      1.39 o 
  -3   7   1      299.77      288.44      4.00 o 
  -2   7   1        0.05       -0.18      0.46 o 
  -1   7   1      223.55      200.70      2.95 o 
   0   7   1      137.99      130.48      2.27 o 
   1   7   1     1834.44     1763.90     16.36 o 
   2   7   1      121.63      107.50      2.40 o 
   3   7   1      617.15      667.73      8.18 o 
   4   7   1        8.84       11.64      0.91 o 
   5   7   1       95.88      102.58      3.26 o 
   6   7   1       22.03       20.26      1.74 o 
   7   7   1        0.06        0.84      1.62 o 
   8   7   1        0.29       -1.49      1.51 o 
   9   7   1        1.53        0.46      1.73 o 
  10   7   1        0.16       -1.75      1.75 o 
  11   7   1        4.01        7.86      2.44 o 
 -12   8   1        0.02       -1.35      2.45 o 
 -11   8   1        1.10        1.52      2.53 o 
 -10   8   1       13.82        8.49      2.29 o 
  -9   8   1      104.54      108.60      4.70 o 
  -8   8   1       12.22       12.16      2.10 o 
  -7   8   1      144.67      141.18      7.55 o 
  -6   8   1       14.11       13.85      1.31 o 
  -5   8   1       69.24       60.66      1.90 o 
  -4   8   1      275.65      296.37      4.39 o 
  -3   8   1     1485.24     1498.98     14.61 o 
  -2   8   1       10.39       11.90      0.92 o 
  -1   8   1        2.36        2.70      0.57 o 
   0   8   1        1.50        0.52      0.75 o 
   1   8   1      661.76      683.44      7.43 o 
   2   8   1      451.83      504.37      5.96 o 
   3   8   1      233.72      244.34      4.33 o 
   4   8   1       38.58       31.30      1.76 o 
   5   8   1        5.08        6.49      1.20 o 
   6   8   1       59.84       60.84      2.73 o 
   7   8   1       32.98       36.46      3.47 o 
   8   8   1        0.59        0.68      1.70 o 
   9   8   1        0.29        1.49      1.80 o 
  10   8   1        0.09       -1.31      1.77 o 
  11   8   1        0.69        2.52      2.87 o 
 -12   9   1        0.12        4.97      4.39 o 
 -11   9   1        1.04       -0.37      2.08 o 
 -10   9   1        0.00       -1.55      1.55 o 
  -9   9   1       17.95       14.25      2.18 o 
  -8   9   1       61.16       74.78      3.43 o 
  -7   9   1        1.68        2.54      1.33 o 
  -6   9   1        0.01       -0.75      0.78 o 
  -5   9   1        9.10        8.30      1.10 o 
  -4   9   1       21.16       18.97      1.31 o 
  -3   9   1       15.60       15.77      1.25 o 
  -2   9   1      475.88      500.24      6.08 o 
  -1   9   1       40.08       31.17      1.34 o 
   0   9   1        1.77        1.43      0.79 o 
   1   9   1     1139.63     1160.49     11.71 o 
   2   9   1       86.51       67.86      1.93 o 
   3   9   1       21.38       19.21      1.20 o 
   4   9   1        1.50        2.07      0.88 o 
   5   9   1      203.37      201.72      4.32 o 
   6   9   1       38.00       37.06      2.98 o 
   7   9   1       82.80       85.15      4.22 o 
   8   9   1      107.39      101.34      4.51 o 
   9   9   1        0.04       -0.20      2.19 o 
  10   9   1        0.03        1.71      2.06 o 
  11   9   1        1.81       -0.26      2.29 o 
 -11  10   1        0.03        0.41      2.15 o 
 -10  10   1        1.42        2.31      1.81 o 
  -9  10   1       34.14       33.95      3.01 o 
  -8  10   1        0.72       -1.33      1.33 o 
  -7  10   1        0.00       -1.15      1.15 o 
  -6  10   1        2.83        1.51      1.13 o 
  -5  10   1       39.96       46.80      2.11 o 
  -4  10   1        1.79        2.25      0.81 o 
  -3  10   1       26.29       24.07      1.53 o 
  -2  10   1       15.34       14.28      1.11 o 
  -1  10   1       43.97       36.36      1.52 o 
   0  10   1       73.13       68.11      3.19 o 
   1  10   1      145.70      147.99      2.87 o 
   2  10   1      671.53      718.69      8.20 o 
   3  10   1       97.27      103.61      2.43 o 
   4  10   1        4.92        3.59      0.92 o 
   5  10   1        5.46        3.16      1.34 o 
   6  10   1      494.97      491.83      9.50 o 
   7  10   1       53.28       44.03      3.39 o 
   8  10   1       20.61       20.16      2.74 o 
   9  10   1       14.74       16.69      3.26 o 
  10  10   1        3.12        4.00      2.24 o 
 -11  11   1        2.62        6.41      2.43 o 
 -10  11   1        9.46        9.01      2.34 o 
  -9  11   1        2.76        2.59      1.79 o 
  -8  11   1        0.53        1.61      1.58 o 
  -7  11   1       46.31       42.17      2.83 o 
  -6  11   1       12.03       15.29      2.05 o 
  -5  11   1      122.57      134.81      3.29 o 
  -4  11   1        5.26        3.80      0.99 o 
  -3  11   1      155.58      172.06      3.68 o 
  -2  11   1        6.51        5.58      0.90 o 
  -1  11   1        9.40        8.39      0.98 o 
   0  11   1       10.97       13.24      1.17 o 
   1  11   1       79.82       89.88      2.33 o 
   2  11   1        4.18        4.11      0.88 o 
   3  11   1      119.01      113.65      2.69 o 
   4  11   1      180.39      185.52      3.66 o 
   5  11   1       20.12       19.88      2.19 o 
   6  11   1       78.17       87.77      4.52 o 
   7  11   1        1.46        0.42      1.99 o 
   8  11   1        0.52        2.44      1.87 o 
   9  11   1        5.26       12.32      2.64 o 
  10  11   1        0.96        2.02      2.17 o 
 -11  12   1        1.50        4.25      2.54 o 
 -10  12   1       21.25       24.36      3.70 o 
  -9  12   1       12.79       15.07      2.35 o 
  -8  12   1       43.12       46.56      3.12 o 
  -7  12   1       21.86       20.84      2.31 o 
  -6  12   1       19.67       23.66      2.23 o 
  -5  12   1       22.75       17.84      1.90 o 
  -4  12   1       57.33       55.97      2.58 o 
  -3  12   1       17.83       22.79      1.40 o 
  -2  12   1       30.20       36.02      2.65 o 
  -1  12   1       65.37       68.77      2.22 o 
   0  12   1        8.86        9.03      1.13 o 
   1  12   1      518.27      478.39      7.41 o 
   2  12   1      143.80      144.56      3.15 o 
   3  12   1        2.53        2.44      0.86 o 
   4  12   1        1.27       -0.41      1.07 o 
   5  12   1      124.14      131.54      6.84 o 
   6  12   1      260.97      286.49      6.48 o 
   7  12   1       36.40       33.87      2.86 o 
   8  12   1       31.06       32.50      2.90 o 
   9  12   1        0.59        2.46      1.84 o 
  10  12   1        3.47        7.63      2.64 o 
 -10  13   1        0.37        2.10      2.15 o 
  -9  13   1       12.39        7.83      2.42 o 
  -8  13   1        0.72       -1.05      1.59 o 
  -7  13   1       34.36       33.65      2.78 o 
  -6  13   1       38.97       35.55      2.71 o 
  -5  13   1       12.02       16.52      1.95 o 
  -4  13   1       88.93       75.26      3.20 o 
  -3  13   1      296.68      298.32      4.74 o 
  -2  13   1      115.93      117.79      3.07 o 
  -1  13   1        1.92        1.91      0.93 o 
   0  13   1       75.12       65.06      2.56 o 
   1  13   1      121.04      112.84      3.31 o 
   2  13   1        3.41        3.92      1.37 o 
   3  13   1        5.86        5.05      1.65 o 
   4  13   1        2.24        1.54      1.27 o 
   5  13   1       31.89       24.81      2.25 o 
   6  13   1      138.00      128.43      4.47 o 
   7  13   1       27.11       26.77      3.63 o 
   8  13   1        2.21        1.93      1.81 o 
   9  13   1        0.26        1.21      2.87 o 
 -10  14   1        1.33        1.77      2.26 o 
  -9  14   1        0.03        0.08      2.08 o 
  -8  14   1       22.26       24.73      2.91 o 
  -7  14   1       46.54       46.06      3.84 o 
  -6  14   1       39.66       36.33      2.66 o 
  -5  14   1       55.05       49.70      3.02 o 
  -4  14   1        4.11        2.46      1.35 o 
  -3  14   1        2.79        2.23      1.10 o 
  -2  14   1      360.62      363.03      6.86 o 
  -1  14   1      335.16      338.22      6.30 o 
   0  14   1        3.65        2.90      1.09 o 
   1  14   1        3.17        3.80      1.19 o 
   2  14   1       55.32       51.96      3.02 o 
   3  14   1       12.27        9.80      1.71 o 
   4  14   1        2.60        1.17      1.34 o 
   5  14   1       29.77       28.29      2.39 o 
   6  14   1       51.77       50.42      3.34 o 
   7  14   1        0.43       -1.53      1.53 o 
   8  14   1        4.02        0.48      1.69 o 
   9  14   1       12.65       15.17      2.91 o 
  -9  15   1        0.01        1.23      2.17 o 
  -8  15   1        9.24        5.27      2.30 o 
  -7  15   1       50.07       47.81      4.97 o 
  -6  15   1       19.32       16.01      2.19 o 
  -5  15   1        8.92        6.27      1.89 o 
  -4  15   1       49.23       55.47      3.15 o 
  -3  15   1        0.11        0.46      1.34 o 
  -2  15   1      167.01      175.01      4.81 o 
  -1  15   1      125.91      145.64      4.38 o 
   0  15   1       35.11       37.61      2.30 o 
   1  15   1       43.33       42.52      2.38 o 
   2  15   1       18.21       13.63      1.81 o 
   3  15   1        0.73       -0.63      1.28 o 
   4  15   1       12.27       13.35      2.01 o 
   5  15   1       11.69        8.64      1.80 o 
   6  15   1        8.69       10.94      2.64 o 
   7  15   1       18.18       27.22      2.84 o 
   8  15   1        1.54        0.39      2.01 o 
   9  15   1        0.32        0.50      2.33 o 
  -9  16   1        2.17        3.02      2.43 o 
  -8  16   1       15.80       13.84      3.39 o 
  -7  16   1       52.72       59.75      3.52 o 
  -6  16   1        0.19       -1.49      1.49 o 
  -5  16   1        6.60        5.44      1.81 o 
  -4  16   1        1.44       -0.70      1.42 o 
  -3  16   1       58.36       67.05      3.37 o 
  -2  16   1        0.83        1.18      1.49 o 
  -1  16   1       16.20       14.23      2.05 o 
   0  16   1        1.67       -0.20      1.22 o 
   1  16   1        6.45        7.55      1.47 o 
   2  16   1        1.13        0.43      1.40 o 
   3  16   1        2.74       -0.04      1.39 o 
   4  16   1        7.39        3.21      1.70 o 
   5  16   1        4.49        1.82      1.55 o 
   6  16   1        0.74        2.74      1.78 o 
   7  16   1        2.91        3.47      1.96 o 
   8  16   1        1.19        8.84      2.69 o 
  -8  17   1       11.81       15.67      2.99 o 
  -7  17   1       14.92       16.36      2.60 o 
  -6  17   1       66.79       73.58      3.77 o 
  -5  17   1        9.11       10.02      2.14 o 
  -4  17   1        0.07       -0.83      1.50 o 
  -3  17   1        3.07        0.84      2.63 o 
  -2  17   1       51.46       48.72      3.23 o 
  -1  17   1       24.37       25.47      2.51 o 
   0  17   1       15.08       11.26      1.77 o 
   1  17   1       38.93       43.09      2.88 o 
   2  17   1       14.79       12.86      2.12 o 
   3  17   1        4.33        4.24      1.72 o 
   4  17   1        5.70        5.79      1.87 o 
   5  17   1       14.64       14.31      2.44 o 
   6  17   1        1.68        0.64      1.76 o 
   7  17   1        1.05        3.31      2.32 o 
   8  17   1        0.43       -2.64      5.05 o 
  -8  18   1        5.15        5.29      2.51 o 
  -7  18   1       13.26        8.65      2.36 o 
  -6  18   1        3.45        5.16      2.04 o 
  -5  18   1        2.63        2.38      1.85 o 
  -4  18   1       10.69        8.55      2.86 o 
  -3  18   1        4.37       -1.27      1.66 o 
  -2  18   1       38.23       44.31      3.18 o 
  -1  18   1      144.56      159.60      5.35 o 
   0  18   1       78.45       80.22      3.40 o 
   1  18   1        0.26       -1.39      1.39 o 
   2  18   1        8.66        6.45      1.88 o 
   3  18   1        4.73        3.56      1.91 o 
   4  18   1        1.18        1.25      1.71 o 
   5  18   1        0.45        0.18      1.67 o 
   6  18   1        7.63        9.95      2.63 o 
   7  18   1        1.29        2.63      2.35 o 
  -7  19   1        1.64       -1.90      2.06 o 
  -6  19   1       10.43       12.01      2.56 o 
  -5  19   1        3.49        5.87      2.35 o 
  -4  19   1        1.99        0.77      1.76 o 
  -3  19   1        4.74        1.83      1.80 o 
  -2  19   1        9.51        8.58      2.15 o 
  -1  19   1       65.33       68.06      3.50 o 
   0  19   1       16.02       16.93      2.18 o 
   1  19   1        0.88       -1.00      1.66 o 
   2  19   1        1.72        1.96      1.75 o 
   3  19   1        5.25        3.59      1.95 o 
   4  19   1        0.78        0.65      2.06 o 
   5  19   1        4.21        2.95      2.15 o 
   6  19   1        2.35        5.11      2.43 o 
  -6  20   1        0.14        7.49      2.44 o 
  -5  20   1        0.07        0.82      2.22 o 
  -4  20   1        3.85        5.25      2.41 o 
  -3  20   1        8.25        2.83      2.17 o 
  -2  20   1        0.37        2.76      1.80 o 
  -1  20   1       13.97       11.36      2.11 o 
   0  20   1       74.30       85.78      4.27 o 
   1  20   1       18.94       21.53      2.77 o 
   2  20   1        0.01       -2.36      2.42 o 
   3  20   1        0.80       -0.29      2.71 o 
   4  20   1       32.10       42.17      4.13 o 
   5  20   1        7.60        5.32      2.33 o 
  -5  21   1        0.02       -2.06      2.06 o 
  -4  21   1        0.04        0.43      2.21 o 
  -3  21   1        5.11        7.43      2.48 o 
  -2  21   1        2.40       -0.77      1.94 o 
  -1  21   1        0.06        2.93      2.34 o 
   0  21   1        5.69        4.53      2.44 o 
   1  21   1        5.02        3.45      2.38 o 
   2  21   1        3.91        4.04      2.42 o 
   3  21   1        0.23       -2.09      2.09 o 
   4  21   1        0.26       -0.48      2.76 o 
  -3  22   1        0.48       -1.17      2.11 o 
  -2  22   1        2.63        2.59      2.51 o 
  -1  22   1       22.80       18.23      3.19 o 
   0  22   1       26.06       28.00      3.60 o 
   1  22   1        2.69        0.60      2.35 o 
   2  22   1        0.28       -1.44      2.34 o 
 -13   0   2        2.74       -2.86      3.59 o 
 -12   0   2       23.18       21.85      5.08 o 
 -11   0   2       24.17       23.35      4.69 o 
 -10   0   2        0.55       -1.80      1.80 o 
  -9   0   2      191.01      188.58      6.94 o 
  -8   0   2      130.65      111.13      5.03 o 
  -7   0   2      375.39      391.32     11.38 o 
  -6   0   2      338.82      320.71      8.86 o 
  -5   0   2     1313.51     1311.23     17.80 o 
  -4   0   2     1357.27     1245.80     14.72 o 
  -3   0   2     9798.24     8633.14    143.34 o 
  -2   0   2     4727.22     4490.14     43.76 o 
  -1   0   2      266.83      246.96      5.82 o 
   0   0   2       25.26       16.58      0.74 o 
   1   0   2      679.79      627.69      9.66 o 
   2   0   2      150.57      136.30      2.87 o 
   3   0   2     1081.86     1114.93     16.50 o 
   4   0   2      360.81      363.34      6.76 o 
   5   0   2      144.03      140.74      4.04 o 
   6   0   2       47.45       41.75      3.39 o 
   7   0   2        3.99        4.95      2.57 o 
   8   0   2      303.29      262.25     14.84 o 
   9   0   2       11.46        8.99      2.55 o 
  10   0   2        2.60        1.81      2.44 o 
  11   0   2        5.15       13.85      3.39 o 
 -13   1   2        0.83        0.13      2.75 o 
 -12   1   2        0.25       -2.17      2.17 o 
 -11   1   2        0.08       -1.85      1.85 o 
 -10   1   2       25.49       28.18      2.53 o 
  -9   1   2       16.70       18.77      2.05 o 
  -8   1   2       37.36       22.56      2.49 o 
  -7   1   2       41.51       40.24      2.25 o 
  -6   1   2      758.21      706.09      9.22 o 
  -5   1   2      746.28      712.90      7.56 o 
  -4   1   2      701.60      653.35      6.26 o 
  -3   1   2      333.12      301.95      2.82 o 
  -2   1   2     7974.39     7470.91    129.63 o 
  -1   1   2     1798.69     1738.69     19.21 o 
   0   1   2     2160.12     1995.48     14.53 o 
   1   1   2     1100.86     1040.19     10.81 o 
   2   1   2       75.25       56.98      1.36 o 
   3   1   2        0.91        0.51      0.58 o 
   4   1   2      945.22     1042.57     10.64 o 
   5   1   2       33.08       25.69      1.38 o 
   6   1   2       44.78       40.12      2.11 o 
   7   1   2       31.38       24.59      1.96 o 
   8   1   2        0.36       -1.21      1.21 o 
   9   1   2        0.05       -1.17      1.26 o 
  10   1   2        0.16        0.76      1.54 o 
  11   1   2        1.45       -0.30      2.03 o 
 -13   2   2       19.21       25.42      4.09 o 
 -12   2   2        9.45       13.33      4.28 o 
 -11   2   2       17.22        8.81      3.15 o 
 -10   2   2        0.94        0.06      1.38 o 
  -9   2   2        1.79        3.02      1.40 o 
  -8   2   2      454.77      454.27      7.67 o 
  -7   2   2      339.16      335.58      5.91 o 
  -6   2   2      223.67      200.73      3.59 o 
  -5   2   2      635.01      578.62      6.01 o 
  -4   2   2     1635.70     1556.07     13.47 o 
  -3   2   2     1439.27     1334.73      9.85 o 
  -2   2   2      398.16      458.96      3.36 o 
  -1   2   2    10755.18    10051.49    246.09 o 
   0   2   2     1413.15     1403.66     10.47 o 
   1   2   2       25.18       25.83      0.82 o 
   2   2   2      450.82      483.80      5.55 o 
   3   2   2     2716.17     2907.59     27.66 o 
   4   2   2     1440.56     1535.84     15.90 o 
   5   2   2        6.98        7.12      1.01 o 
   6   2   2       43.61       40.23      2.16 o 
   7   2   2       72.36       70.75      2.87 o 
   8   2   2        0.39       -1.23      1.23 o 
   9   2   2        1.64       -0.84      1.50 o 
  10   2   2       17.32       11.94      2.39 o 
  11   2   2        0.02        0.42      2.70 o 
 -13   3   2        0.72        1.22      2.79 o 
 -12   3   2       11.05       19.21      3.40 o 
 -11   3   2       34.11       31.95      3.73 o 
 -10   3   2       19.69       20.38      1.95 o 
  -9   3   2       11.10       12.17      1.60 o 
  -8   3   2      713.12      682.22      9.13 o 
  -7   3   2      246.02      258.04      4.50 o 
  -6   3   2       26.81       21.79      1.35 o 
  -5   3   2      693.80      698.24      7.53 o 
  -4   3   2      465.02      437.33      4.69 o 
  -3   3   2      314.13      318.08      3.02 o 
  -2   3   2     8043.62     7200.70     77.08 o 
   0   3   2     4212.95     4203.89     33.78 o 
   1   3   2     2761.22     2665.14     23.29 o 
   2   3   2       75.67       68.35      1.74 o 
   3   3   2       83.67       90.02      2.23 o 
   4   3   2      307.81      316.90      4.77 o 
   5   3   2       16.23       15.35      1.43 o 
   6   3   2       29.51       30.05      2.25 o 
   7   3   2       40.34       43.57      3.10 o 
   8   3   2      103.11       83.08      3.84 o 
   9   3   2       38.62       33.49      3.00 o 
  10   3   2        6.20        8.26      2.85 o 
  11   3   2        0.02       -0.17      2.05 o 
 -13   4   2        1.14       -2.69      2.69 o 
 -12   4   2        1.51        0.92      2.33 o 
 -11   4   2       25.17       16.56      2.99 o 
 -10   4   2       25.12       25.40      2.54 o 
  -9   4   2       23.44       27.54      2.03 o 
  -8   4   2     1266.56     1217.59     14.12 o 
  -7   4   2       30.28       28.12      1.90 o 
  -6   4   2       91.63       96.01      2.42 o 
  -5   4   2      357.04      383.82      5.72 o 
  -4   4   2       89.82      107.57      1.67 o 
  -3   4   2       71.59       56.21      1.04 o 
  -2   4   2    11151.41    10827.49    150.34 o 
   0   4   2      102.80       82.02      2.04 o 
   1   4   2       25.14       22.03      0.90 o 
   2   4   2      288.46      259.19      3.94 o 
   3   4   2        1.71        0.36      0.54 o 
   4   4   2       21.59       26.82      1.47 o 
   5   4   2      278.55      322.36      5.67 o 
   6   4   2        0.81       -0.31      1.04 o 
   7   4   2       36.68       41.70      2.92 o 
   8   4   2       18.35       23.59      2.54 o 
   9   4   2        0.00       -0.14      1.56 o 
  10   4   2       37.57       37.11      3.52 o 
  11   4   2        0.12        0.25      2.04 o 
 -13   5   2        0.00        3.46      2.91 o 
 -12   5   2        2.08        2.58      2.50 o 
 -11   5   2        2.01        2.42      2.19 o 
 -10   5   2       11.09        9.87      2.03 o 
  -9   5   2       75.81       68.90      4.70 o 
  -8   5   2      391.98      369.20      6.09 o 
  -7   5   2      481.96      500.20      6.96 o 
  -6   5   2      639.62      676.30      8.30 o 
  -5   5   2       42.71       46.73      1.63 o 
  -4   5   2      428.70      475.93      5.08 o 
  -3   5   2      888.58      950.52      8.69 o 
  -2   5   2      148.35      153.94      1.97 o 
  -1   5   2     2860.71     2720.45     23.85 o 
   0   5   2      445.64      474.15      5.44 o 
   1   5   2       28.75       24.82      0.98 o 
   2   5   2       88.06      116.81      2.30 o 
   3   5   2      372.94      353.62      4.97 o 
   4   5   2        0.81        4.19      0.84 o 
   5   5   2        0.43        0.41      0.96 o 
   6   5   2      281.48      271.66      6.15 o 
   7   5   2       64.81       55.96      4.05 o 
   8   5   2       33.44       28.89      3.33 o 
   9   5   2        0.06       -1.03      1.68 o 
  10   5   2        7.49        6.42      2.33 o 
  11   5   2        1.99        2.20      2.19 o 
 -12   6   2        0.04       -1.70      2.72 o 
 -11   6   2        2.53        1.45      2.09 o 
 -10   6   2      128.06      126.99      5.33 o 
  -9   6   2       49.71       57.31      3.13 o 
  -8   6   2       67.26       68.06      2.57 o 
  -7   6   2        6.20        1.96      0.74 o 
  -6   6   2       47.29       40.72      2.15 o 
  -5   6   2       27.83       20.31      2.29 o 
  -4   6   2      798.44      810.63      9.12 o 
  -3   6   2     1460.64     1498.63     15.53 o 
  -2   6   2      220.50      219.29      3.14 o 
  -1   6   2     2780.15     2592.51     23.01 o 
   0   6   2      168.48      176.24      2.61 o 
   1   6   2     3059.46     3135.54     29.62 o 
   2   6   2      705.17      755.27      7.99 o 
   3   6   2      263.72      242.85      4.02 o 
   4   6   2        5.42        3.43      0.89 o 
   5   6   2      114.86      115.98      3.74 o 
   6   6   2       27.55       31.84      2.58 o 
   7   6   2      102.24       93.08      3.95 o 
   8   6   2       22.25       23.81      2.64 o 
   9   6   2        3.01        4.95      1.94 o 
  10   6   2       32.42       39.40      3.68 o 
  11   6   2        1.38        2.42      2.32 o 
 -12   7   2        2.29        0.10      2.07 o 
 -11   7   2        3.23        4.49      2.52 o 
 -10   7   2        0.04       -0.61      1.98 o 
  -9   7   2       11.14       13.87      2.27 o 
  -8   7   2      126.48      113.62      3.76 o 
  -7   7   2        3.24        2.08      1.01 o 
  -6   7   2      165.29      157.97      3.97 o 
  -5   7   2        0.30        0.08      0.47 o 
  -4   7   2       18.57       20.94      1.23 o 
  -3   7   2      377.69      399.17      4.52 o 
  -2   7   2      430.14      417.28      4.92 o 
  -1   7   2      454.17      441.74      5.12 o 
   0   7   2      849.51      922.61      9.27 o 
   1   7   2      695.12      815.48      9.07 o 
   2   7   2      131.71      120.16      2.42 o 
   3   7   2        0.00       -0.13      0.77 o 
   4   7   2       53.24       51.84      2.28 o 
   5   7   2       72.32       82.10      4.31 o 
   6   7   2      142.49      140.90      4.64 o 
   7   7   2      152.15      148.73      5.02 o 
   8   7   2        2.00        0.72      1.71 o 
   9   7   2        0.50        2.38      1.83 o 
  10   7   2        9.95       10.60      2.59 o 
  11   7   2        6.69        8.69      2.69 o 
 -12   8   2        0.99        1.93      2.22 o 
 -11   8   2        8.09        6.66      2.25 o 
 -10   8   2       13.33       23.77      2.79 o 
  -9   8   2        1.13       -1.16      1.35 o 
  -8   8   2        3.16        2.77      1.32 o 
  -7   8   2       44.39       42.41      3.64 o 
  -6   8   2        3.12        1.18      0.63 o 
  -5   8   2        2.97        1.19      0.59 o 
  -4   8   2      123.73      133.77      3.19 o 
  -3   8   2       37.41       28.75      1.66 o 
  -2   8   2        7.98        5.48      0.68 o 
  -1   8   2      204.10      235.76      3.47 o 
   0   8   2        0.45        1.51      0.61 o 
   1   8   2      827.55      911.84      9.49 o 
   2   8   2      529.71      573.07      7.19 o 
   3   8   2        8.23        6.36      1.06 o 
   4   8   2        5.48        6.67      1.89 o 
   5   8   2      118.35      111.82      4.71 o 
   6   8   2      254.16      283.76      6.91 o 
   7   8   2        1.70        0.53      1.64 o 
   8   8   2       34.10       32.32      3.13 o 
   9   8   2        0.43        1.27      1.80 o 
  10   8   2        1.55       -1.91      1.97 o 
 -12   9   2        2.33       -1.00      2.16 o 
 -11   9   2        0.00        0.73      2.01 o 
 -10   9   2        0.00       -0.12      1.75 o 
  -9   9   2       36.43       32.20      2.72 o 
  -8   9   2        5.13        4.64      1.49 o 
  -7   9   2       29.41       30.61      2.31 o 
  -6   9   2       62.15       68.90      2.35 o 
  -5   9   2        5.20        2.66      0.70 o 
  -4   9   2       12.41        7.53      1.44 o 
  -3   9   2        0.09       -0.52      0.52 o 
  -2   9   2      106.48       90.80      2.54 o 
  -1   9   2      243.76      245.46      3.70 o 
   0   9   2       45.55       51.91      1.66 o 
   1   9   2       61.78       68.14      1.93 o 
   2   9   2        3.72        4.78      0.82 o 
   3   9   2        0.05       -0.33      0.72 o 
   4   9   2       73.93       84.97      3.27 o 
   5   9   2        0.43        0.30      1.39 o 
   6   9   2        0.26        2.76      1.78 o 
   7   9   2        2.78       -0.40      2.63 o 
   8   9   2       26.17       30.93      3.06 o 
   9   9   2        3.86        3.33      1.98 o 
  10   9   2        4.72        6.70      2.46 o 
 -12  10   2        1.25        0.47      2.84 o 
 -11  10   2        9.89       10.14      2.51 o 
 -10  10   2        5.31        7.11      2.22 o 
  -9  10   2        5.13        4.41      1.94 o 
  -8  10   2        0.00       -0.59      1.24 o 
  -7  10   2        0.30        0.06      1.17 o 
  -6  10   2       15.29       13.24      1.40 o 
  -5  10   2        3.27        2.49      0.76 o 
  -4  10   2        1.31        1.69      0.63 o 
  -3  10   2       11.11        6.58      0.99 o 
  -2  10   2       38.05       27.24      1.63 o 
  -1  10   2        5.36        3.40      0.83 o 
   0  10   2       39.21       32.84      1.53 o 
   1  10   2        4.23        3.18      0.77 o 
   2  10   2      184.67      199.98      3.77 o 
   3  10   2        0.85        0.60      1.03 o 
   4  10   2       61.56       58.93      3.00 o 
   5  10   2       28.84       28.79      2.67 o 
   6  10   2      383.97      390.74     12.24 o 
   7  10   2       15.64       16.81      2.51 o 
   8  10   2       24.80       30.85      3.90 o 
   9  10   2        9.34       12.38      3.23 o 
  10  10   2        0.03       -2.01      2.01 o 
 -11  11   2        0.03       -0.71      2.10 o 
 -10  11   2        2.84        2.31      1.93 o 
  -9  11   2       26.94       34.40      3.24 o 
  -8  11   2       39.18       46.25      3.05 o 
  -7  11   2       47.05       43.58      2.69 o 
  -6  11   2        4.77        7.31      1.38 o 
  -5  11   2       44.33       45.52      2.69 o 
  -4  11   2       43.56       40.10      2.52 o 
  -3  11   2        2.67        1.73      0.70 o 
  -2  11   2       20.87       18.06      1.53 o 
  -1  11   2       80.28       89.18      2.53 o 
   0  11   2       66.24       59.67      2.18 o 
   1  11   2       13.98       10.63      1.19 o 
   2  11   2        0.94        0.46      0.82 o 
   3  11   2       21.05       25.09      1.57 o 
   4  11   2       95.69       93.63      3.39 o 
   5  11   2      159.92      174.53      6.51 o 
   6  11   2      161.13      158.22      5.32 o 
   7  11   2        1.50       -0.11      1.74 o 
   8  11   2        7.42        7.53      2.27 o 
   9  11   2        0.23        3.44      2.27 o 
  10  11   2        3.11        0.78      2.27 o 
 -11  12   2        7.02        6.93      2.68 o 
 -10  12   2        6.08        7.04      2.33 o 
  -9  12   2        8.32        8.04      2.22 o 
  -8  12   2       12.12       14.06      2.11 o 
  -7  12   2       12.84       16.49      2.66 o 
  -6  12   2        2.98        0.86      1.19 o 
  -5  12   2       32.93       20.62      2.96 o 
  -4  12   2       99.64      100.07      4.88 o 
  -3  12   2       55.94       54.73      2.47 o 
  -2  12   2        7.76        8.18      1.26 o 
  -1  12   2        0.32        0.61      0.86 o 
   0  12   2      156.93      161.03      3.92 o 
   1  12   2      108.83      110.54      3.49 o 
   2  12   2        9.33       12.67      1.38 o 
   3  12   2        1.74        0.93      0.92 o 
   4  12   2       30.31       31.37      2.96 o 
   5  12   2      110.68      121.65      5.44 o 
   6  12   2       67.18       75.86      3.60 o 
   7  12   2        1.10        2.13      1.85 o 
   8  12   2        8.03        6.16      2.23 o 
   9  12   2        0.32        0.25      2.14 o 
 -11  13   2        0.52        4.37      3.03 o 
 -10  13   2        0.88       -1.21      2.03 o 
  -9  13   2       11.25       11.10      2.45 o 
  -8  13   2      111.45      125.77      5.05 o 
  -7  13   2       14.05       11.68      1.82 o 
  -6  13   2      101.50      110.91      3.94 o 
  -5  13   2       47.64       50.08      2.77 o 
  -4  13   2        5.68        3.46      1.28 o 
  -3  13   2       47.00       41.19      2.58 o 
  -2  13   2       46.23       44.95      2.48 o 
  -1  13   2      196.12      175.24      5.54 o 
   0  13   2       12.22        8.38      1.32 o 
   1  13   2      140.12      135.00      3.46 o 
   2  13   2        0.72       -0.90      0.90 o 
   3  13   2       32.56       33.16      2.07 o 
   4  13   2        5.17        5.47      1.46 o 
   5  13   2        0.38       -1.34      1.34 o 
   6  13   2       13.86       12.93      2.15 o 
   7  13   2       29.29       30.55      3.22 o 
   8  13   2        0.03       -1.89      1.89 o 
   9  13   2        0.07        1.77      2.30 o 
 -10  14   2       25.59       23.92      3.24 o 
  -9  14   2       11.59       12.27      2.63 o 
  -8  14   2        1.54        7.95      2.22 o 
  -7  14   2        0.49        0.14      1.58 o 
  -6  14   2       15.06       16.51      2.62 o 
  -5  14   2       41.37       30.84      2.49 o 
  -4  14   2       36.12       37.97      2.62 o 
  -3  14   2       27.58       27.53      2.31 o 
  -2  14   2        3.40        4.13      1.41 o 
  -1  14   2       40.74       41.84      2.34 o 
   0  14   2      214.79      224.61      4.66 o 
   1  14   2      112.74      105.33      3.24 o 
   2  14   2       16.89       15.39      1.63 o 
   3  14   2       20.67       16.83      2.24 o 
   4  14   2        0.38       -0.98      1.27 o 
   5  14   2        2.04        2.15      1.53 o 
   6  14   2        0.23       -1.05      1.68 o 
   7  14   2        0.06       -0.70      1.78 o 
   8  14   2        1.79        5.91      2.38 o 
   9  14   2        1.56       -1.13      2.29 o 
 -10  15   2        0.01        2.97      2.42 o 
  -9  15   2        4.50        3.56      2.24 o 
  -8  15   2        0.14        4.05      2.06 o 
  -7  15   2        0.01       -1.43      1.52 o 
  -6  15   2       44.84       37.75      2.98 o 
  -5  15   2        2.66        3.09      1.60 o 
  -4  15   2        5.47        8.93      1.81 o 
  -3  15   2        0.00       -1.30      1.30 o 
  -2  15   2       22.37       20.79      2.01 o 
  -1  15   2        1.07       -0.42      1.13 o 
   0  15   2        1.26        2.82      1.31 o 
   1  15   2       35.55       38.33      2.32 o 
   2  15   2        1.25        0.20      1.14 o 
   3  15   2        0.02       -1.20      1.29 o 
   4  15   2       23.97       24.89      2.24 o 
   5  15   2       15.06       15.05      2.55 o 
   6  15   2        5.44        2.56      1.93 o 
   7  15   2        0.00        2.48      2.12 o 
   8  15   2        1.25        1.81      2.39 o 
  -9  16   2        2.34        5.90      2.50 o 
  -8  16   2        8.47        4.48      2.42 o 
  -7  16   2        5.39        3.96      1.90 o 
  -6  16   2        0.23        0.05      1.70 o 
  -5  16   2        5.70        5.51      1.83 o 
  -4  16   2      128.18      147.84      4.72 o 
  -3  16   2        0.01       -1.07      1.43 o 
  -2  16   2        4.52        6.34      1.60 o 
  -1  16   2       57.10       60.54      2.93 o 
   0  16   2       36.59       35.07      2.41 o 
   1  16   2        0.00        0.01      1.22 o 
   2  16   2        8.02        6.46      1.75 o 
   3  16   2       16.66       15.08      2.12 o 
   4  16   2        0.83        1.86      1.66 o 
   5  16   2        0.86        1.89      1.81 o 
   6  16   2        4.28        0.46      2.02 o 
   7  16   2        1.01        1.60      2.16 o 
   8  16   2        4.61        4.35      2.55 o 
  -9  17   2        1.42        3.34      3.09 o 
  -8  17   2        0.06        1.62      2.28 o 
  -7  17   2        0.43       -1.74      1.84 o 
  -6  17   2       27.19       20.28      2.88 o 
  -5  17   2        0.02       -1.45      1.45 o 
  -4  17   2        1.21        2.61      1.85 o 
  -3  17   2        6.25        7.59      1.89 o 
  -2  17   2       18.99       22.80      2.21 o 
  -1  17   2       67.19       65.56      3.50 o 
   0  17   2       16.74       17.31      1.99 o 
   1  17   2        4.59        3.59      1.45 o 
   2  17   2        8.84       11.41      1.94 o 
   3  17   2        6.36        3.85      1.92 o 
   4  17   2        0.32       -0.66      1.56 o 
   5  17   2       11.07       12.27      2.47 o 
   6  17   2        3.71        9.63      2.53 o 
   7  17   2        2.73        5.48      2.56 o 
  -8  18   2        0.27        3.35      2.41 o 
  -7  18   2       15.26       18.49      2.72 o 
  -6  18   2        1.40       -1.51      1.98 o 
  -5  18   2        0.96        0.64      1.89 o 
  -4  18   2        6.89        5.45      2.97 o 
  -3  18   2        0.95       -0.11      1.63 o 
  -2  18   2       16.80       13.85      2.18 o 
  -1  18   2        8.25        9.74      1.98 o 
   0  18   2        0.03       -1.47      1.47 o 
   1  18   2        0.69       -0.89      1.64 o 
   2  18   2        4.43        4.82      2.08 o 
   3  18   2        2.84        0.56      1.84 o 
   4  18   2        0.03        3.78      3.22 o 
   5  18   2        0.54       -0.59      1.91 o 
   6  18   2        0.14        5.65      2.85 o 
  -7  19   2        1.02        1.67      2.16 o 
  -6  19   2        0.13        1.93      2.17 o 
  -5  19   2        2.67        0.25      2.12 o 
  -4  19   2        0.01       -0.31      2.10 o 
  -3  19   2        2.98        2.12      1.85 o 
  -2  19   2        7.55       10.64      2.16 o 
  -1  19   2        5.37        5.85      2.00 o 
   0  19   2        0.42        1.55      1.92 o 
   1  19   2        2.40        0.37      1.81 o 
   2  19   2        0.14        0.99      2.10 o 
   3  19   2        0.09        0.25      2.11 o 
   4  19   2        2.31        2.07      1.96 o 
   5  19   2        0.11       -0.11      2.06 o 
  -6  20   2        0.02       -0.68      2.24 o 
  -5  20   2        8.02        9.78      2.67 o 
  -4  20   2        0.38        0.58      1.94 o 
  -3  20   2        3.49        1.49      1.96 o 
  -2  20   2       17.09       16.31      2.49 o 
  -1  20   2        7.89       11.00      2.30 o 
   0  20   2        1.70        3.51      2.21 o 
   1  20   2        3.86        3.75      2.19 o 
   2  20   2        1.34        2.89      2.22 o 
   3  20   2        0.00       -2.16      2.91 o 
   4  20   2        0.60       -0.93      1.99 o 
   5  20   2        0.02        0.71      3.22 o 
  -5  21   2        0.19        1.86      2.16 o 
  -4  21   2        8.19       11.10      2.58 o 
  -3  21   2       12.68       10.57      2.45 o 
  -2  21   2        2.23        2.95      2.06 o 
  -1  21   2        0.95       -0.84      2.16 o 
   0  21   2        3.21        8.03      2.56 o 
   1  21   2        5.37        8.43      2.65 o 
   2  21   2        2.79        1.71      2.32 o 
   3  21   2        0.35        0.63      2.24 o 
  -3  22   2        0.01        1.01      2.12 o 
  -2  22   2        6.39       11.02      3.25 o 
  -1  22   2        0.23       -1.87      2.29 o 
   0  22   2        2.05        7.67      2.70 o 
   1  22   2        0.15        1.59      2.40 o 
   2  22   2        3.33        4.03      3.22 o 
 -13   1   3       15.94       14.98      3.44 o 
 -12   1   3        1.62       -1.22      1.79 o 
 -11   1   3        1.62        3.83      1.63 o 
 -10   1   3      184.28      168.70      4.62 o 
  -9   1   3       11.82       12.03      1.37 o 
  -8   1   3      167.61      169.40      3.23 o 
  -7   1   3      259.37      258.88      3.57 o 
  -6   1   3      363.67      356.91      4.11 o 
  -5   1   3      355.65      372.58      3.95 o 
  -4   1   3      157.17      177.24      2.06 o 
  -3   1   3     1855.76     1803.87     14.16 o 
  -2   1   3     5139.86     4991.22     53.47 o 
  -1   1   3       48.42       40.86      3.07 o 
   0   1   3     1009.35      874.74      7.72 o 
   1   1   3      287.77      277.55      3.96 o 
   2   1   3      299.61      289.32      4.18 o 
   3   1   3       75.36       85.70      2.75 o 
   4   1   3       88.61       73.80      2.56 o 
   5   1   3       21.02       23.76      1.93 o 
   6   1   3        0.18       -0.35      1.06 o 
   7   1   3       62.75       48.72      2.97 o 
   8   1   3        5.48       -0.16      1.45 o 
   9   1   3        9.40        5.97      1.91 o 
  10   1   3        2.58        3.10      2.42 o 
  11   1   3        4.00       11.23      3.21 o 
 -13   2   3        0.80        0.17      2.42 o 
 -12   2   3        1.89        3.25      2.10 o 
 -11   2   3        4.47        3.71      1.93 o 
 -10   2   3        0.94        1.78      2.11 o 
  -9   2   3       94.20       99.38      2.78 o 
  -8   2   3        2.74        3.15      0.94 o 
  -7   2   3      134.46      142.50      2.69 o 
  -6   2   3       64.95       70.94      1.64 o 
  -5   2   3        8.76       15.61      0.75 o 
  -4   2   3      461.52      454.26      3.92 o 
  -3   2   3     3339.78     3294.47     26.81 o 
  -2   2   3     2426.04     2351.43     21.63 o 
  -1   2   3      486.37      530.02      6.29 o 
   0   2   3      510.32      499.45      4.50 o 
   1   2   3      198.42      165.48      2.64 o 
   2   2   3       59.72       56.09      1.46 o 
   3   2   3      535.98      585.22      8.31 o 
   4   2   3       93.10      102.68      3.04 o 
   5   2   3      215.94      220.46      6.05 o 
   6   2   3       88.88       85.88      3.31 o 
   7   2   3       21.47       20.96      2.23 o 
   8   2   3        1.54        2.30      1.62 o 
   9   2   3        3.42        0.24      1.53 o 
  10   2   3        1.69        3.81      2.10 o 
  11   2   3        0.66        2.90      2.77 o 
 -13   3   3        0.06       -1.47      2.09 o 
 -12   3   3        0.01       -0.07      1.93 o 
 -11   3   3       12.82       12.10      2.73 o 
 -10   3   3       47.31       48.80      3.20 o 
  -9   3   3        8.02       10.58      1.55 o 
  -8   3   3      175.04      168.68      3.36 o 
  -7   3   3       10.21       10.54      0.97 o 
  -6   3   3      297.15      296.01      3.62 o 
  -5   3   3        6.31       12.79      0.73 o 
  -4   3   3      110.75      126.00      1.67 o 
  -3   3   3      208.72      199.56      2.41 o 
  -2   3   3      615.11      631.53      5.70 o 
  -1   3   3       41.64       39.43      0.80 o 
   0   3   3      119.66      141.07      2.24 o 
   1   3   3       67.40       53.95      1.28 o 
   2   3   3     1244.79     1248.22     13.65 o 
   3   3   3        1.20        4.46      0.94 o 
   4   3   3       66.24       79.98      2.76 o 
   5   3   3      113.52      111.96      4.16 o 
   6   3   3        5.88        5.51      1.71 o 
   7   3   3        2.39        4.83      1.59 o 
   8   3   3       19.96       15.04      2.24 o 
   9   3   3        5.57        8.61      2.13 o 
  10   3   3        1.15        0.67      2.74 o 
  11   3   3        0.00        1.73      2.91 o 
 -13   4   3        0.00       -2.01      2.01 o 
 -12   4   3       25.60       25.58      3.62 o 
 -11   4   3        0.33       -1.22      1.96 o 
 -10   4   3        1.84        0.90      1.94 o 
  -9   4   3       14.21       14.08      1.65 o 
  -8   4   3      174.61      175.49      3.34 o 
  -7   4   3       25.18       24.94      1.23 o 
  -6   4   3        3.71        2.93      0.59 o 
  -5   4   3      597.50      620.07      5.73 o 
  -4   4   3     1409.19     1389.38     11.05 o 
  -3   4   3      627.27      586.96      5.04 o 
  -2   4   3      224.05      221.32      2.70 o 
  -1   4   3        0.22        1.23      1.13 o 
   0   4   3      389.70      395.87      4.51 o 
   1   4   3       48.68       43.82      1.71 o 
   2   4   3      901.69      987.56     11.29 o 
   3   4   3        5.01        6.33      1.07 o 
   4   4   3       49.50       57.33      3.23 o 
   5   4   3        0.26        0.89      1.02 o 
   6   4   3        4.78        1.67      1.34 o 
   7   4   3        2.12        1.41      1.48 o 
   8   4   3       26.44       25.77      2.67 o 
   9   4   3        5.11        2.47      1.78 o 
  10   4   3        2.05        3.36      2.11 o 
  11   4   3        7.54       15.48      7.91 o 
 -13   5   3        0.22       -2.13      2.13 o 
 -12   5   3        1.03        2.73      2.47 o 
 -11   5   3        7.69        6.82      2.47 o 
 -10   5   3      138.95      158.07      6.16 o 
  -9   5   3        5.14        5.87      1.34 o 
  -8   5   3        7.48        4.78      0.97 o 
  -7   5   3        5.77        4.31      0.76 o 
  -6   5   3      135.88      140.31      2.38 o 
  -5   5   3      249.28      276.31      3.22 o 
  -4   5   3      154.53      186.12      2.32 o 
  -3   5   3       83.40       83.12      1.54 o 
  -2   5   3       23.39       19.05      0.77 o 
  -1   5   3     1076.66     1054.71      9.85 o 
   0   5   3     1056.69     1090.99     10.32 o 
   1   5   3       66.13       65.34      2.20 o 
   2   5   3      246.48      261.92      4.24 o 
   3   5   3        8.66        5.89      1.07 o 
   4   5   3       32.03       33.77      2.08 o 
   5   5   3       54.32       56.19      2.75 o 
   6   5   3       25.03       27.82      2.46 o 
   7   5   3       17.36       17.74      3.15 o 
   8   5   3        5.53        6.39      1.93 o 
   9   5   3        1.84        3.06      1.88 o 
  10   5   3       15.20       10.40      2.57 o 
 -13   6   3        0.49       -0.99      2.23 o 
 -12   6   3        0.31        0.43      2.14 o 
 -11   6   3        1.84       -1.56      1.56 o 
 -10   6   3       46.78       41.39      3.97 o 
  -9   6   3       28.60       30.92      2.18 o 
  -8   6   3        0.24       -0.73      0.73 o 
  -7   6   3       57.17       57.62      1.84 o 
  -6   6   3      234.80      244.74      3.23 o 
  -5   6   3        0.16       -0.44      0.44 o 
  -4   6   3       91.01       99.54      1.87 o 
  -3   6   3      889.75      956.90      8.40 o 
  -2   6   3      369.82      350.13      3.90 o 
  -1   6   3      881.22      924.98      9.05 o 
   0   6   3      753.38      788.16      8.57 o 
   1   6   3      631.35      746.21      8.34 o 
   2   6   3      112.96      134.96      4.42 o 
   3   6   3       84.15       86.52      3.18 o 
   4   6   3       78.74       71.45      3.49 o 
   5   6   3      223.10      235.32      8.05 o 
   6   6   3       90.72       97.96      4.51 o 
   7   6   3      134.32      144.21      4.91 o 
   8   6   3       19.21       17.13      2.47 o 
   9   6   3        0.00       -1.65      1.65 o 
  10   6   3        1.11       -1.76      1.91 o 
 -12   7   3        2.62        1.60      2.05 o 
 -11   7   3        3.04       -0.29      1.81 o 
 -10   7   3       32.58       32.18      2.92 o 
  -9   7   3       63.14       56.80      2.75 o 
  -8   7   3       15.82       12.01      1.39 o 
  -7   7   3       13.12       10.43      0.91 o 
  -6   7   3      273.47      269.67      4.30 o 
  -5   7   3      175.86      197.55      3.60 o 
  -4   7   3        0.94        0.02      0.54 o 
  -3   7   3       39.85       51.23      1.38 o 
  -2   7   3      753.86      842.09      8.07 o 
  -1   7   3       19.54       18.74      1.05 o 
   0   7   3     1017.43     1097.59     13.36 o 
   1   7   3      270.90      360.55      5.27 o 
   2   7   3       10.15       10.39      1.08 o 
   3   7   3       78.08       68.88      3.07 o 
   4   7   3      166.86      175.04      4.94 o 
   5   7   3      197.81      197.77      5.31 o 
   6   7   3        8.23        4.74      2.05 o 
   7   7   3       46.48       50.01      3.32 o 
   8   7   3        0.32       -1.53      1.53 o 
   9   7   3        1.12        0.39      1.80 o 
  10   7   3        0.03        1.70      2.15 o 
 -12   8   3        0.23        2.68      2.13 o 
 -11   8   3       12.85       12.39      2.44 o 
 -10   8   3        4.73        6.57      1.97 o 
  -9   8   3        5.32        0.77      2.79 o 
  -8   8   3        0.52        2.15      1.38 o 
  -7   8   3        3.33        1.70      0.90 o 
  -6   8   3      107.92      115.41      2.57 o 
  -5   8   3        7.06        6.18      0.73 o 
  -4   8   3      533.26      534.10      6.46 o 
  -3   8   3      823.89      792.68      7.92 o 
  -2   8   3       50.46       45.58      1.54 o 
  -1   8   3      621.59      635.13      7.55 o 
   0   8   3     1134.14     1230.94     13.00 o 
   1   8   3       67.56       59.42      2.05 o 
   2   8   3       11.41       13.45      1.26 o 
   3   8   3       63.09       60.45      2.88 o 
   4   8   3      370.43      397.15      7.47 o 
   5   8   3     1324.24     1399.89     19.02 o 
   6   8   3       56.92       52.65      3.30 o 
   7   8   3        4.81        3.19      1.68 o 
   8   8   3        7.30        6.99      2.02 o 
   9   8   3       19.02       23.61      2.91 o 
  10   8   3        0.00       -0.27      2.09 o 
 -12   9   3        6.08        8.10      2.51 o 
 -11   9   3        0.09        1.64      2.04 o 
 -10   9   3       10.38        9.08      2.14 o 
  -9   9   3        0.61        0.66      2.09 o 
  -8   9   3        8.99        8.54      1.59 o 
  -7   9   3        5.91        4.65      0.99 o 
  -6   9   3        0.96       -0.28      0.73 o 
  -5   9   3        0.66        0.70      0.75 o 
  -4   9   3      195.35      217.17      3.55 o 
  -3   9   3       60.26       55.69      1.63 o 
  -2   9   3       14.43       13.88      1.49 o 
  -1   9   3      190.33      189.08      4.66 o 
   0   9   3       14.25       19.79      1.33 o 
   1   9   3       68.64       87.89      2.35 o 
   2   9   3        4.03        1.31      0.79 o 
   3   9   3        4.22        4.73      1.31 o 
   4   9   3        0.00       -1.10      1.10 o 
   5   9   3       72.47       74.23      4.13 o 
   6   9   3        2.36        1.20      1.61 o 
   7   9   3        5.97        8.74      2.10 o 
   8   9   3       10.55       10.54      2.29 o 
   9   9   3        1.84        7.02      2.32 o 
  10   9   3        6.75        7.42      3.13 o 
 -12  10   3        0.68       -2.44      2.61 o 
 -11  10   3       20.91       28.09      3.21 o 
 -10  10   3       17.66       28.69      2.96 o 
  -9  10   3        7.89        9.11      1.98 o 
  -8  10   3        0.87       -1.34      1.34 o 
  -7  10   3       17.58       21.69      1.87 o 
  -6  10   3       21.20       16.97      1.41 o 
  -5  10   3        5.62        5.80      0.96 o 
  -4  10   3        3.26        1.14      0.70 o 
  -3  10   3        7.90       10.71      0.94 o 
  -2  10   3       31.32       32.10      1.73 o 
  -1  10   3       38.03       51.54      1.94 o 
   0  10   3      151.22      145.18      3.13 o 
   1  10   3      229.55      226.55      4.25 o 
   2  10   3        2.01        1.47      0.80 o 
   3  10   3       20.33       20.16      1.72 o 
   4  10   3      198.99      198.13      6.94 o 
   5  10   3      261.21      278.45      6.72 o 
   6  10   3       14.09       12.69      2.25 o 
   7  10   3       20.28       24.50      2.82 o 
   8  10   3        0.89        0.46      2.20 o 
   9  10   3       13.37       15.63      2.89 o 
 -11  11   3        0.30       -0.56      2.13 o 
 -10  11   3       65.46       78.42      4.83 o 
  -9  11   3        1.11        0.72      2.09 o 
  -8  11   3        2.63        3.28      1.74 o 
  -7  11   3        0.60        1.41      1.15 o 
  -6  11   3       23.84       20.49      1.65 o 
  -5  11   3       44.29       48.56      2.01 o 
  -4  11   3       15.95       14.96      1.49 o 
  -3  11   3       42.09       44.53      1.67 o 
  -2  11   3      148.96      150.31      3.35 o 
  -1  11   3      235.66      220.52      4.91 o 
   0  11   3      113.04      102.49      2.78 o 
   1  11   3       38.89       46.07      2.03 o 
   2  11   3        2.77        2.55      0.92 o 
   3  11   3        0.86        0.72      1.00 o 
   4  11   3       79.20       81.34      4.43 o 
   5  11   3      140.22      152.51      5.07 o 
   6  11   3        8.12        8.79      2.05 o 
   7  11   3        2.05        4.99      2.02 o 
   8  11   3        6.36        8.55      2.37 o 
   9  11   3       15.19       17.22      3.02 o 
 -11  12   3        5.69        7.40      2.42 o 
 -10  12   3       12.97       15.73      2.69 o 
  -9  12   3        3.41        4.97      2.02 o 
  -8  12   3       18.80       25.90      2.71 o 
  -7  12   3       28.86       30.37      2.56 o 
  -6  12   3        1.29        1.99      1.42 o 
  -5  12   3       39.02       44.04      2.29 o 
  -4  12   3       36.78       37.96      1.87 o 
  -3  12   3       57.88       57.59      1.96 o 
  -2  12   3       88.97       84.01      3.59 o 
  -1  12   3        1.63        4.33      1.05 o 
   0  12   3        4.94        5.47      1.13 o 
   1  12   3       15.63       16.08      1.52 o 
   2  12   3       43.77       47.76      2.13 o 
   3  12   3       33.87       39.33      2.01 o 
   4  12   3        1.00        2.27      1.33 o 
   5  12   3        4.39        4.13      1.83 o 
   6  12   3        7.22        7.32      2.11 o 
   7  12   3       19.09       21.18      2.86 o 
   8  12   3       11.34       12.70      2.69 o 
   9  12   3        2.92        2.92      2.94 o 
 -11  13   3        1.65        5.43      3.00 o 
 -10  13   3        6.71        7.78      2.41 o 
  -9  13   3        0.09       -0.20      1.83 o 
  -8  13   3       19.52       19.25      3.31 o 
  -7  13   3        8.79        4.31      1.69 o 
  -6  13   3       20.79       18.80      2.08 o 
  -5  13   3        1.66       -0.31      1.13 o 
  -4  13   3        2.23        1.22      0.94 o 
  -3  13   3        1.07        0.51      0.88 o 
  -2  13   3       60.30       65.03      3.30 o 
  -1  13   3       95.58       96.52      3.00 o 
   0  13   3       85.22       90.54      2.91 o 
   1  13   3        7.16        9.56      1.38 o 
   2  13   3       14.67       15.95      2.10 o 
   3  13   3        0.03        0.55      1.13 o 
   4  13   3       67.75       70.56      3.31 o 
   5  13   3       15.22       14.60      2.47 o 
   6  13   3       46.57       47.08      3.92 o 
   7  13   3        1.22        2.91      2.11 o 
   8  13   3        1.63       -0.51      2.14 o 
 -10  14   3        3.23        6.61      2.60 o 
  -9  14   3        2.72        0.37      1.92 o 
  -8  14   3        6.27        6.16      1.99 o 
  -7  14   3       15.42       11.68      2.02 o 
  -6  14   3       45.64       39.49      3.11 o 
  -5  14   3       14.70       16.69      2.00 o 
  -4  14   3       61.49       66.76      2.88 o 
  -3  14   3       93.71      105.32      3.38 o 
  -2  14   3      363.02      363.89      6.25 o 
  -1  14   3        0.04       -0.98      1.06 o 
   0  14   3      143.47      145.07      3.95 o 
   1  14   3       72.93       73.85      2.81 o 
   2  14   3       54.90       47.09      2.49 o 
   3  14   3        0.15       -0.15      1.19 o 
   4  14   3       96.70       96.61      4.93 o 
   5  14   3       13.90       14.59      3.99 o 
   6  14   3       10.64        5.22      2.10 o 
   7  14   3        0.78        1.35      2.05 o 
   8  14   3        6.34        1.92      2.37 o 
 -10  15   3        0.16       -2.35      2.35 o 
  -9  15   3        0.05        0.55      2.59 o 
  -8  15   3        1.71        3.11      2.61 o 
  -7  15   3       66.07       72.88      4.17 o 
  -6  15   3       17.65       12.94      2.44 o 
  -5  15   3       18.62       12.44      2.16 o 
  -4  15   3       25.03       23.08      2.32 o 
  -3  15   3      267.57      283.03      5.69 o 
  -2  15   3      332.90      343.51      8.76 o 
  -1  15   3       75.36       79.43      3.08 o 
   0  15   3        6.99        7.07      1.46 o 
   1  15   3        1.84       -1.12      1.12 o 
   2  15   3       23.12       24.17      2.60 o 
   3  15   3        0.02       -1.28      1.28 o 
   4  15   3        0.22       -1.53      1.53 o 
   5  15   3        0.14        0.06      1.81 o 
   6  15   3        0.00       -1.28      1.77 o 
   7  15   3        4.89        4.04      2.31 o 
  -9  16   3        0.39       -1.98      1.98 o 
  -8  16   3       18.60       21.69      2.67 o 
  -7  16   3        0.86       -0.84      1.67 o 
  -6  16   3        4.89        6.71      2.09 o 
  -5  16   3        8.06        6.65      1.85 o 
  -4  16   3       48.19       41.21      3.06 o 
  -3  16   3        0.59        1.62      1.52 o 
  -2  16   3      117.35      119.53      5.36 o 
  -1  16   3      167.09      189.74      6.32 o 
   0  16   3        1.99        2.73      1.48 o 
   1  16   3        3.50        1.66      1.42 o 
   2  16   3       10.67        8.79      2.02 o 
   3  16   3       19.13       19.12      2.29 o 
   4  16   3        1.19       -1.68      1.68 o 
   5  16   3       10.32       13.94      2.56 o 
   6  16   3        3.39       -0.62      1.98 o 
   7  16   3        0.40        1.62      2.24 o 
  -9  17   3        0.87        3.84      3.19 o 
  -8  17   3       10.78       13.24      2.43 o 
  -7  17   3       15.99       19.44      2.86 o 
  -6  17   3        1.11       -0.02      1.75 o 
  -5  17   3        1.21        3.67      1.96 o 
  -4  17   3       27.54       29.43      2.70 o 
  -3  17   3       37.02       32.05      2.85 o 
  -2  17   3       34.19       35.83      3.32 o 
  -1  17   3       10.07        8.76      1.90 o 
   0  17   3        3.28        0.19      1.41 o 
   1  17   3        0.01       -0.05      1.62 o 
   2  17   3       19.11       15.64      2.47 o 
   3  17   3       11.93       10.73      2.14 o 
   4  17   3        2.79        2.99      2.07 o 
   5  17   3        0.04        0.11      2.00 o 
   6  17   3        0.97        0.70      2.21 o 
  -8  18   3       14.39       16.48      4.13 o 
  -7  18   3        6.31        8.33      2.24 o 
  -6  18   3        1.67        1.15      1.72 o 
  -5  18   3        3.96        4.35      1.86 o 
  -4  18   3        9.83       12.04      2.18 o 
  -3  18   3       10.84       10.70      2.08 o 
  -2  18   3        6.94        6.76      2.37 o 
  -1  18   3        5.98        7.27      1.85 o 
   0  18   3        5.48        5.77      1.76 o 
   1  18   3        0.49        1.78      1.69 o 
   2  18   3        2.90        5.16      2.04 o 
   3  18   3       22.04       18.56      2.50 o 
   4  18   3        2.97        0.67      1.92 o 
   5  18   3        1.37        3.55      2.63 o 
   6  18   3        6.46       10.77      3.23 o 
  -7  19   3        0.95        1.02      2.17 o 
  -6  19   3        0.03       -1.68      1.83 o 
  -5  19   3        0.18        0.07      1.81 o 
  -4  19   3        8.02        8.79      2.21 o 
  -3  19   3       25.26       29.81      4.12 o 
  -2  19   3        0.55       -0.09      1.76 o 
  -1  19   3        0.00       -0.19      1.65 o 
   0  19   3        0.00       -1.60      1.60 o 
   1  19   3        0.08       -1.88      2.28 o 
   2  19   3        0.08        3.48      2.04 o 
   3  19   3        1.45        1.95      1.87 o 
   4  19   3        2.08        2.67      2.18 o 
   5  19   3        2.51        3.37      2.85 o 
  -6  20   3        0.08        0.55      2.63 o 
  -5  20   3        6.01        7.17      2.26 o 
  -4  20   3        1.48        0.69      1.91 o 
  -3  20   3        0.84       -1.75      1.75 o 
  -2  20   3        1.91        2.98      1.93 o 
  -1  20   3        5.16        6.56      2.32 o 
   0  20   3        0.15        2.32      2.06 o 
   1  20   3        1.57        1.10      1.99 o 
   2  20   3        3.61        5.13      2.25 o 
   3  20   3        5.48        4.26      2.21 o 
   4  20   3        0.69       -2.45      2.45 o 
  -5  21   3        0.00        1.95      2.52 o 
  -4  21   3        0.06       -1.93      1.93 o 
  -3  21   3        0.36        0.22      2.16 o 
  -2  21   3        0.34        1.36      1.98 o 
  -1  21   3        7.53       10.94      2.68 o 
   0  21   3        0.11       -1.35      2.18 o 
   1  21   3        0.45        2.89      2.22 o 
   2  21   3        2.32        5.49      2.46 o 
   3  21   3        0.01       -4.83      4.83 o 
  -3  22   3        1.72        3.64      2.58 o 
  -2  22   3        2.48        9.78      3.28 o 
  -1  22   3        0.02       -0.31      2.79 o 
   0  22   3        0.48        4.37      3.07 o 
 -13   0   4       19.68       15.63      4.86 o 
 -12   0   4        9.85        7.47      3.00 o 
 -11   0   4        0.81       -0.65      2.48 o 
 -10   0   4      224.96      212.58      7.43 o 
  -9   0   4     1662.84     1677.85     21.61 o 
  -8   0   4      141.33      134.93      3.68 o 
  -7   0   4      123.66      132.18      3.25 o 
  -6   0   4      505.78      609.60      7.45 o 
  -5   0   4      681.43      644.84      9.63 o 
  -4   0   4     1429.96     1376.33     17.69 o 
  -3   0   4        1.71        0.64      0.44 o 
  -2   0   4      119.30      130.35      6.92 o 
  -1   0   4     1451.59     1535.82     42.28 o 
   0   0   4     2633.29     2558.92     43.44 o 
   1   0   4        1.56        0.28      1.10 o 
   2   0   4      982.74      998.88     19.59 o 
   3   0   4      321.29      313.66     15.04 o 
   4   0   4        0.13        0.96      1.55 o 
   5   0   4        0.41       -1.76      1.76 o 
   6   0   4       35.76       23.15      3.68 o 
   7   0   4       69.57       55.13      5.20 o 
   8   0   4       27.73       26.36      4.66 o 
   9   0   4        2.38        0.81      3.14 o 
  10   0   4        1.43       -0.48      3.52 o 
 -13   1   4        0.42        0.14      2.44 o 
 -12   1   4        4.48        2.57      2.17 o 
 -11   1   4        3.24        3.79      1.67 o 
 -10   1   4        0.43       -0.24      1.48 o 
  -9   1   4      120.62      125.05      4.89 o 
  -8   1   4       14.49       13.44      1.09 o 
  -7   1   4        2.00        1.83      0.55 o 
  -6   1   4       17.39       18.20      1.01 o 
  -5   1   4       53.04       53.07      1.68 o 
  -4   1   4       56.61       53.41      1.17 o 
  -3   1   4      119.99      123.49      2.08 o 
  -2   1   4        0.49        1.03      1.05 o 
  -1   1   4      163.08      147.52      5.24 o 
   0   1   4      119.34       93.06      2.57 o 
   1   1   4        7.74        6.12      0.81 o 
   2   1   4     1077.31     1165.07     15.80 o 
   3   1   4       21.59       15.24      2.59 o 
   4   1   4        9.45       12.61      1.89 o 
   5   1   4       10.49        7.91      1.80 o 
   6   1   4       35.50       26.78      2.78 o 
   7   1   4        0.25        0.11      1.69 o 
   8   1   4        1.85       -1.10      1.84 o 
   9   1   4        9.37       10.53      2.89 o 
  10   1   4        0.01       -2.37      2.37 o 
 -13   2   4        6.17       11.59      2.65 o 
 -12   2   4        5.75        4.69      2.99 o 
 -11   2   4       37.78       41.43      4.17 o 
 -10   2   4       35.75       40.82      2.80 o 
  -9   2   4      861.49      889.18      9.22 o 
  -8   2   4       28.83       30.55      1.34 o 
  -7   2   4        4.99        8.94      0.75 o 
  -6   2   4       56.63       57.57      1.23 o 
  -5   2   4     1562.98     1632.98     15.20 o 
  -4   2   4      721.92      751.35      7.38 o 
  -3   2   4      906.67      902.22      9.92 o 
  -2   2   4      783.23      755.91      8.17 o 
  -1   2   4      183.48      187.70      2.77 o 
   0   2   4        0.05        0.42      0.30 o 
   1   2   4      161.86      170.61      3.52 o 
   2   2   4      199.67      227.68      5.88 o 
   3   2   4       12.63       14.48      1.57 o 
   4   2   4       24.88       35.55      2.76 o 
   5   2   4      102.81      100.89      3.46 o 
   6   2   4       18.23       10.80      2.28 o 
   7   2   4       98.21       86.56      3.74 o 
   8   2   4        0.81        2.09      1.99 o 
   9   2   4        0.93       -0.35      2.64 o 
  10   2   4        2.30        3.29      2.79 o 
 -13   3   4        0.00        2.15      1.75 o 
 -12   3   4       11.52        9.32      1.96 o 
 -11   3   4       85.46       97.59      5.13 o 
 -10   3   4       61.96       61.25      2.70 o 
  -9   3   4       31.76       37.49      2.47 o 
  -8   3   4        0.57        0.32      0.66 o 
  -7   3   4      195.33      205.79      2.82 o 
  -6   3   4      118.70      116.41      1.81 o 
  -5   3   4       55.07       65.84      2.17 o 
  -4   3   4      948.39      955.12      9.24 o 
  -3   3   4      197.93      228.57      2.30 o 
  -2   3   4       36.29       33.99      1.13 o 
  -1   3   4     1263.66     1264.07     16.32 o 
   0   3   4     2214.21     2436.19     24.53 o 
   1   3   4       15.00       18.18      1.23 o 
   2   3   4      138.26      158.95      3.86 o 
   3   3   4       28.78       29.68      1.71 o 
   4   3   4      145.81      150.36      5.80 o 
   5   3   4       61.23       54.99      2.72 o 
   6   3   4      200.62      190.35      5.49 o 
   7   3   4        0.09       -0.96      1.81 o 
   8   3   4       43.89       45.45      3.29 o 
   9   3   4       27.33       31.96      3.10 o 
  10   3   4        5.25        4.21      2.77 o 
 -13   4   4        0.20        1.01      2.15 o 
 -12   4   4        4.96        6.85      1.87 o 
 -11   4   4       29.45       29.87      2.56 o 
 -10   4   4        4.11        2.66      1.26 o 
  -9   4   4       34.68       35.99      2.05 o 
  -8   4   4       59.94       60.60      1.74 o 
  -7   4   4        4.18        5.86      0.69 o 
  -6   4   4        0.44       -0.05      0.42 o 
  -5   4   4      190.96      216.24      2.43 o 
  -4   4   4      690.61      686.96      7.12 o 
  -3   4   4        0.47        1.92      0.45 o 
  -2   4   4      113.22      130.47      1.77 o 
  -1   4   4        4.31        5.88      0.57 o 
   0   4   4     2283.01     2477.56     27.55 o 
   1   4   4      296.22      335.10      6.76 o 
   2   4   4       50.78       61.57      2.58 o 
   3   4   4      206.77      227.17      4.54 o 
   4   4   4      108.47      110.05      3.35 o 
   5   4   4      111.96      100.97      3.59 o 
   6   4   4      240.92      236.92      5.86 o 
   7   4   4       27.86       24.10      2.68 o 
   8   4   4        0.01        0.25      1.59 o 
   9   4   4        0.08        1.01      1.91 o 
  10   4   4       18.37       20.74      3.60 o 
 -13   5   4        3.47        2.36      2.95 o 
 -12   5   4        1.68        3.00      1.72 o 
 -11   5   4        0.16        1.66      1.50 o 
 -10   5   4        3.18        0.75      1.36 o 
  -9   5   4       27.99       28.88      1.66 o 
  -8   5   4       29.63       34.10      2.24 o 
  -7   5   4        6.83        6.98      0.76 o 
  -6   5   4       66.03       75.69      1.51 o 
  -5   5   4       54.05       65.47      1.27 o 
  -4   5   4     1730.95     1645.07     15.35 o 
  -3   5   4      171.99      226.47      4.82 o 
  -2   5   4       16.33       21.12      1.28 o 
  -1   5   4       82.75       93.54      2.27 o 
   0   5   4      552.49      673.27      8.88 o 
   1   5   4       15.34       15.98      1.04 o 
   2   5   4      428.44      438.86      6.69 o 
   3   5   4      360.18      381.58      6.48 o 
   4   5   4      109.98      105.31      3.37 o 
   5   5   4      213.24      196.51      5.09 o 
   6   5   4        7.41        4.41      1.58 o 
   7   5   4        6.14        7.89      2.10 o 
   8   5   4        4.59        1.32      1.70 o 
   9   5   4        0.02       -0.50      1.84 o 
  10   5   4        0.84        2.56      2.75 o 
 -13   6   4        4.32        3.75      2.39 o 
 -12   6   4        0.56       -1.79      1.79 o 
 -11   6   4        1.97        1.47      1.54 o 
 -10   6   4       33.70       31.81      2.53 o 
  -9   6   4       28.59       28.37      1.79 o 
  -8   6   4       63.51       65.80      1.92 o 
  -7   6   4       59.35       58.77      1.59 o 
  -6   6   4      166.36      185.53      2.53 o 
  -5   6   4        0.06        0.42      0.43 o 
  -4   6   4        0.35        2.08      0.76 o 
  -3   6   4     1230.86     1125.63     12.70 o 
  -2   6   4     5786.67     5657.86     56.01 o 
  -1   6   4        0.10       -1.33      1.33 o 
   0   6   4      289.08      320.01      4.53 o 
   1   6   4      185.46      212.65      3.65 o 
   2   6   4      267.21      280.50      6.69 o 
   3   6   4      490.21      440.23      7.29 o 
   4   6   4      173.41      171.32      4.89 o 
   5   6   4      124.15      127.40      4.60 o 
   6   6   4        0.01       -1.30      1.86 o 
   7   6   4       31.68       32.29      2.90 o 
   8   6   4        0.08       -0.09      1.61 o 
   9   6   4        0.24       -0.90      1.94 o 
  10   6   4        1.71       -2.54      2.54 o 
 -13   7   4        0.07       -0.46      2.25 o 
 -12   7   4       20.80       18.31      2.43 o 
 -11   7   4        0.06       -0.25      1.52 o 
 -10   7   4       18.12       18.84      2.28 o 
  -9   7   4        0.42       -1.14      1.14 o 
  -8   7   4        3.58        3.33      0.81 o 
  -7   7   4       15.49       20.74      1.14 o 
  -6   7   4        3.09        4.66      0.71 o 
  -5   7   4        0.94        4.50      0.66 o 
  -4   7   4      395.97      408.15      4.97 o 
  -3   7   4     1143.19     1076.10     10.53 o 
  -2   7   4     3317.39     3202.26     28.22 o 
  -1   7   4      175.22      190.93      3.08 o 
   0   7   4       82.00       79.55      2.28 o 
   1   7   4       29.85       25.60      1.84 o 
   2   7   4       16.34       22.38      2.96 o 
   3   7   4        7.70        7.73      1.75 o 
   4   7   4       22.89       25.73      2.24 o 
   5   7   4        7.45        3.30      2.03 o 
   6   7   4       18.16       21.89      2.44 o 
   7   7   4       70.77       81.01      3.94 o 
   8   7   4        1.46        1.32      1.75 o 
   9   7   4       13.46       22.97      3.68 o 
 -12   8   4        0.36        0.82      1.77 o 
 -11   8   4        9.92        8.90      1.96 o 
 -10   8   4        0.11       -0.15      1.34 o 
  -9   8   4        2.74        1.15      1.65 o 
  -8   8   4       47.38       46.41      2.05 o 
  -7   8   4      168.05      180.09      3.14 o 
  -6   8   4        0.88        1.61      0.67 o 
  -5   8   4        0.58        0.39      0.75 o 
  -4   8   4        9.66        9.16      0.90 o 
  -3   8   4     1253.74     1200.92     11.85 o 
  -2   8   4      487.86      480.10      5.67 o 
  -1   8   4       85.93       97.75      2.04 o 
   0   8   4      130.90      160.85      3.04 o 
   1   8   4       30.34       31.22      1.64 o 
   2   8   4      143.52      142.81      3.36 o 
   3   8   4       59.20       57.10      2.70 o 
   4   8   4       45.14       40.28      2.75 o 
   5   8   4       47.92       44.37      2.94 o 
   6   8   4        3.34        2.23      1.56 o 
   7   8   4        3.51        2.82      1.81 o 
   8   8   4        0.45        2.29      1.92 o 
   9   8   4        7.23       10.85      2.67 o 
 -12   9   4        9.03       10.51      2.54 o 
 -11   9   4        0.67       -0.85      1.65 o 
 -10   9   4        6.56        6.73      1.74 o 
  -9   9   4       11.92       11.89      2.23 o 
  -8   9   4       10.98        8.72      1.27 o 
  -7   9   4        0.06        0.20      0.77 o 
  -6   9   4       67.94       59.76      1.89 o 
  -5   9   4       12.18       10.13      0.91 o 
  -4   9   4        3.92        2.22      0.72 o 
  -3   9   4       24.44       21.98      1.27 o 
  -2   9   4      514.20      508.63      6.05 o 
  -1   9   4       59.85       64.16      2.17 o 
   0   9   4        0.00       -0.05      0.68 o 
   1   9   4       10.70       12.39      1.20 o 
   2   9   4       13.47       15.96      1.48 o 
   3   9   4        0.48       -1.04      1.04 o 
   4   9   4       15.25       18.26      2.11 o 
   5   9   4       10.31        7.98      1.82 o 
   6   9   4        6.85        6.86      1.87 o 
   7   9   4        0.27       -0.30      1.61 o 
   8   9   4        0.35        1.66      1.93 o 
   9   9   4       33.07       38.88      4.47 o 
 -12  10   4        2.16        4.30      3.11 o 
 -11  10   4       22.06       27.78      3.14 o 
 -10  10   4        4.37        5.80      1.71 o 
  -9  10   4       53.66       56.81      3.46 o 
  -8  10   4       47.69       55.22      2.84 o 
  -7  10   4      153.84      145.71      4.62 o 
  -6  10   4       39.43       37.17      1.66 o 
  -5  10   4        0.44       -0.19      0.66 o 
  -4  10   4        2.69        2.32      0.75 o 
  -3  10   4       42.12       47.79      1.71 o 
  -2  10   4       29.76       26.43      1.39 o 
  -1  10   4      134.35      120.26      3.23 o 
   0  10   4       25.06       22.72      1.77 o 
   1  10   4       16.74       17.31      1.31 o 
   2  10   4       57.84       59.29      2.48 o 
   3  10   4       28.08       34.33      2.52 o 
   4  10   4      196.83      209.69      6.74 o 
   5  10   4       83.44      108.33      7.85 o 
   6  10   4       14.95       14.56      2.25 o 
   7  10   4        1.96        2.02      1.85 o 
   8  10   4        0.85       -0.92      1.95 o 
   9  10   4        6.94        4.84      3.09 o 
 -12  11   4        1.96        6.78      2.66 o 
 -11  11   4        1.03        0.29      1.77 o 
 -10  11   4        0.05        1.20      1.57 o 
  -9  11   4        3.18        2.34      1.48 o 
  -8  11   4        0.22        0.14      1.28 o 
  -7  11   4       25.72       20.67      1.68 o 
  -6  11   4       23.12       25.18      1.53 o 
  -5  11   4       21.17       24.19      1.87 o 
  -4  11   4        3.01        1.68      0.83 o 
  -3  11   4       10.65        9.70      1.08 o 
  -2  11   4        4.11        5.23      0.93 o 
  -1  11   4      176.99      162.42      4.55 o 
   0  11   4       43.21       30.80      1.79 o 
   1  11   4       69.07       70.79      2.28 o 
   2  11   4        0.19       -0.25      0.93 o 
   3  11   4        5.18        1.72      1.47 o 
   4  11   4       15.37       11.51      2.02 o 
   5  11   4        4.51        9.50      2.05 o 
   6  11   4        1.90        4.12      2.07 o 
   7  11   4       14.64       16.40      2.57 o 
   8  11   4        0.17        0.97      2.03 o 
 -11  12   4        0.08       -0.29      1.75 o 
 -10  12   4        3.51        1.95      1.71 o 
  -9  12   4        8.23        5.82      1.73 o 
  -8  12   4       12.86        9.37      1.69 o 
  -7  12   4      122.59      118.44      3.93 o 
  -6  12   4       20.99       13.86      1.46 o 
  -5  12   4       10.94       10.95      1.17 o 
  -4  12   4       14.16       16.41      1.69 o 
  -3  12   4       15.31       17.11      1.41 o 
  -2  12   4      107.88      110.88      2.77 o 
  -1  12   4       20.46       23.24      1.72 o 
   0  12   4        0.70        0.19      0.89 o 
   1  12   4       16.36       19.40      1.55 o 
   2  12   4        4.02        4.60      1.20 o 
   3  12   4       14.46       11.67      1.67 o 
   4  12   4       33.12       34.92      3.78 o 
   5  12   4       14.67       17.14      2.43 o 
   6  12   4        2.76        1.94      1.80 o 
   7  12   4        1.82       -0.03      1.91 o 
   8  12   4        1.05        0.93      2.13 o 
 -11  13   4        0.63       -0.32      2.24 o 
 -10  13   4        0.76        2.98      1.87 o 
  -9  13   4       17.48       21.86      2.93 o 
  -8  13   4        1.29        0.49      1.33 o 
  -7  13   4       10.46       11.91      1.83 o 
  -6  13   4        2.53        2.75      1.39 o 
  -5  13   4       61.64       65.18      2.72 o 
  -4  13   4        7.86        6.57      1.24 o 
  -3  13   4       79.32       80.84      2.67 o 
  -2  13   4      132.29      143.93      4.04 o 
  -1  13   4       14.91       13.69      2.50 o 
   0  13   4       13.72       10.96      1.45 o 
   1  13   4       13.03       22.38      1.83 o 
   2  13   4       49.31       59.98      3.47 o 
   3  13   4       31.73       36.80      2.93 o 
   4  13   4       11.97       14.88      2.30 o 
   5  13   4       15.57       16.54      2.63 o 
   6  13   4       10.01        8.11      2.30 o 
   7  13   4       18.76       30.08      3.29 o 
   8  13   4       19.20       21.72      3.84 o 
 -10  14   4        0.15       -1.64      1.64 o 
  -9  14   4        5.20        3.52      1.80 o 
  -8  14   4        0.24        2.13      1.46 o 
  -7  14   4       11.03       10.07      1.91 o 
  -6  14   4        4.32        5.01      1.60 o 
  -5  14   4        1.11        0.58      1.31 o 
  -4  14   4        7.02        6.62      2.62 o 
  -3  14   4       15.71       11.07      1.63 o 
  -2  14   4       65.62       67.07      3.05 o 
  -1  14   4       40.13       36.16      2.46 o 
   0  14   4        0.40        0.47      1.23 o 
   1  14   4        0.15       -0.23      1.22 o 
   2  14   4        8.28        7.80      1.67 o 
   3  14   4        2.23        1.57      1.66 o 
   4  14   4       50.50       57.13      4.80 o 
   5  14   4       32.70       19.69      2.66 o 
   6  14   4        6.21        9.68      2.45 o 
   7  14   4        0.95       -0.08      2.01 o 
 -10  15   4        9.45       11.20      2.87 o 
  -9  15   4        3.87        5.92      2.07 o 
  -8  15   4       14.47       16.38      2.22 o 
  -7  15   4        0.02        0.38      1.72 o 
  -6  15   4        3.11        2.93      1.57 o 
  -5  15   4        8.02        8.49      1.75 o 
  -4  15   4        2.89        2.08      1.38 o 
  -3  15   4        1.33       -0.29      1.85 o 
  -2  15   4       18.54       19.33      2.08 o 
  -1  15   4        0.25       -1.21      1.21 o 
   0  15   4       38.11       34.80      2.54 o 
   1  15   4        0.01       -0.25      1.28 o 
   2  15   4        0.87       -0.12      1.37 o 
   3  15   4       28.94       29.12      3.59 o 
   4  15   4       63.48       57.82      3.86 o 
   5  15   4       20.23       18.11      2.69 o 
   6  15   4        0.31        1.54      2.03 o 
   7  15   4        1.25        3.02      2.84 o 
  -9  16   4       15.19       16.09      2.54 o 
  -8  16   4        2.41       -1.41      1.56 o 
  -7  16   4        7.53       11.29      2.12 o 
  -6  16   4        2.54        3.17      1.64 o 
  -5  16   4        1.90        1.45      1.51 o 
  -4  16   4        0.54        0.13      1.35 o 
  -3  16   4        0.00        0.78      1.39 o 
  -2  16   4       14.42       17.77      2.13 o 
  -1  16   4       10.36       10.36      1.83 o 
   0  16   4       51.68       47.28      3.72 o 
   1  16   4        8.17       10.88      1.85 o 
   2  16   4       54.71       45.61      3.05 o 
   3  16   4        4.05        5.07      1.96 o 
   4  16   4       11.93       13.91      2.91 o 
   5  16   4        0.32       -0.16      1.97 o 
   6  16   4        1.27        1.72      2.55 o 
  -9  17   4        0.94        2.82      3.63 o 
  -8  17   4        5.50        8.82      2.07 o 
  -7  17   4        0.03        0.17      1.74 o 
  -6  17   4        2.99        1.58      1.97 o 
  -5  17   4        2.51        2.04      1.68 o 
  -4  17   4        4.40        3.45      1.71 o 
  -3  17   4        4.10        4.88      1.72 o 
  -2  17   4        5.63        5.27      1.71 o 
  -1  17   4       11.12        9.81      2.16 o 
   0  17   4        5.49        4.49      1.62 o 
   1  17   4        1.64        0.21      2.13 o 
   2  17   4        9.18        8.28      1.94 o 
   3  17   4        6.41        4.73      2.06 o 
   4  17   4        0.14       -0.09      1.97 o 
   5  17   4        0.41        2.82      2.37 o 
   6  17   4        4.75        4.64      3.71 o 
  -8  18   4        2.03        8.56      2.52 o 
  -7  18   4        1.39        1.70      1.89 o 
  -6  18   4        0.07        0.27      1.73 o 
  -5  18   4        0.16        0.70      1.67 o 
  -4  18   4        0.02       -0.28      1.55 o 
  -3  18   4        1.75        1.03      1.61 o 
  -2  18   4        0.00       -1.44      1.44 o 
  -1  18   4        4.48        4.54      1.77 o 
   0  18   4        6.79        8.74      2.16 o 
   1  18   4        2.58        1.76      1.80 o 
   2  18   4        0.02        1.49      1.74 o 
   3  18   4        0.05        0.26      1.92 o 
   4  18   4        0.46        2.12      2.11 o 
   5  18   4        0.55       -2.27      2.52 o 
  -7  19   4        2.64        3.41      2.36 o 
  -6  19   4       12.66       18.63      2.64 o 
  -5  19   4       12.45       11.98      2.29 o 
  -4  19   4        6.45        8.59      2.15 o 
  -3  19   4        4.61        3.96      1.86 o 
  -2  19   4        0.37        0.68      1.66 o 
  -1  19   4        0.99        0.20      1.67 o 
   0  19   4        2.88        3.83      2.04 o 
   1  19   4        0.55        0.95      1.88 o 
   2  19   4        4.60        5.59      2.55 o 
   3  19   4        0.14        3.23      2.11 o 
   4  19   4        1.77       -0.49      2.63 o 
  -6  20   4        0.92       -1.59      2.31 o 
  -5  20   4        0.20        3.32      2.14 o 
  -4  20   4        5.89        5.84      2.10 o 
  -3  20   4        3.61        4.32      2.91 o 
  -2  20   4        0.71        2.04      1.87 o 
  -1  20   4        1.46        1.46      2.00 o 
   0  20   4        1.84        3.32      2.15 o 
   1  20   4        0.38        1.30      2.05 o 
   2  20   4        0.26       -0.73      2.26 o 
   3  20   4        0.72        1.37      2.69 o 
  -5  21   4        0.23        3.13      2.57 o 
  -4  21   4        0.76       -2.31      2.31 o 
  -3  21   4        3.52        3.81      2.70 o 
  -2  21   4        1.95        0.38      2.12 o 
  -1  21   4        0.48        1.61      2.64 o 
   0  21   4        1.24       -0.17      2.71 o 
   1  21   4        0.94       -0.94      2.54 o 
 -13   1   5        4.45        3.52      1.98 o 
 -12   1   5        5.53        3.63      1.51 o 
 -11   1   5        1.25        0.21      1.31 o 
 -10   1   5        1.60        2.24      0.93 o 
  -9   1   5       72.52       72.15      1.87 o 
  -8   1   5        8.90        8.01      0.65 o 
  -7   1   5       14.51       16.23      1.20 o 
  -6   1   5      424.86      461.53      5.50 o 
  -5   1   5       85.11       73.78      1.50 o 
  -4   1   5        7.53        6.59      0.92 o 
  -3   1   5      111.23      112.81      2.56 o 
  -2   1   5        5.10        0.88      1.87 o 
  -1   1   5      257.90      282.99      3.62 o 
   0   1   5      841.99      834.82     13.58 o 
   1   1   5       21.35       16.25      1.16 o 
   2   1   5       25.14       21.96      1.63 o 
   3   1   5        2.42        0.75      0.99 o 
   4   1   5       45.02       49.06      2.90 o 
   5   1   5        0.03       -0.83      1.45 o 
   6   1   5       22.86       24.16      2.85 o 
   7   1   5        0.19        1.76      3.46 o 
   8   1   5        1.93        0.60      2.52 o 
   9   1   5        0.55        0.41      2.37 o 
 -13   2   5        0.71       -0.41      1.84 o 
 -12   2   5        0.01       -0.62      2.12 o 
 -11   2   5      129.41      124.87      3.77 o 
 -10   2   5        0.16        0.07      0.91 o 
  -9   2   5      102.40      114.63      3.19 o 
  -8   2   5       10.27       12.42      0.68 o 
  -7   2   5       13.73       12.38      1.09 o 
  -6   2   5        1.79       -0.15      0.59 o 
  -5   2   5      247.50      274.51      3.28 o 
  -4   2   5      726.31      705.16      9.09 o 
  -3   2   5      668.46      659.56      7.52 o 
  -2   2   5     1216.24     1204.88     13.98 o 
  -1   2   5      622.88      548.87      6.88 o 
   0   2   5      147.97      165.06      4.22 o 
   1   2   5        8.99       17.17      1.26 o 
   2   2   5        0.03       -0.75      0.75 o 
   3   2   5       22.41       20.94      1.91 o 
   4   2   5        6.89        6.89      1.62 o 
   5   2   5      101.40      105.37      4.34 o 
   6   2   5       23.77       23.08      2.86 o 
   7   2   5        0.02        1.86      1.89 o 
   8   2   5        0.22        0.76      2.15 o 
   9   2   5        8.70        8.34      2.78 o 
 -13   3   5        3.86        5.21      2.08 o 
 -12   3   5        0.28       -0.60      1.42 o 
 -11   3   5       24.87       22.94      2.18 o 
 -10   3   5      127.65      124.20      3.41 o 
  -9   3   5       39.47       48.42      1.94 o 
  -8   3   5       18.01       12.33      0.79 o 
  -7   3   5       16.94       16.98      1.24 o 
  -6   3   5        4.71        6.88      0.87 o 
  -5   3   5      146.61      141.24      2.36 o 
  -4   3   5      165.82      165.43      2.77 o 
  -3   3   5      186.52      213.37      3.28 o 
  -2   3   5       44.36       53.11      1.51 o 
  -1   3   5       82.01      122.22      2.51 o 
   0   3   5      337.36      364.38      7.35 o 
   1   3   5      131.64      163.83      3.52 o 
   2   3   5        0.05       -0.09      0.90 o 
   3   3   5       95.20       83.85      3.21 o 
   4   3   5       74.16       67.30      3.46 o 
   5   3   5        5.05        3.97      1.84 o 
   6   3   5      101.79      102.24      4.76 o 
   7   3   5       10.95       10.43      2.39 o 
   8   3   5        3.64        4.73      2.32 o 
   9   3   5        0.09        3.42      2.54 o 
 -13   4   5        0.90        1.93      1.92 o 
 -12   4   5        2.84        3.83      1.62 o 
 -11   4   5      113.50      119.62      5.69 o 
 -10   4   5       11.17       11.08      1.22 o 
  -9   4   5        8.26       10.93      1.27 o 
  -8   4   5        0.38        0.48      0.55 o 
  -7   4   5       75.88       67.33      2.44 o 
  -6   4   5      220.58      217.28      3.29 o 
  -5   4   5       41.93       52.03      1.53 o 
  -4   4   5      108.33      146.41      2.89 o 
  -3   4   5      414.58      389.09      6.72 o 
  -2   4   5        2.88        0.29      0.89 o 
  -1   4   5     1239.26     1326.39     20.56 o 
   0   4   5       57.36       79.82      4.17 o 
   1   4   5      100.94      111.31      2.76 o 
   2   4   5        7.94        9.43      1.32 o 
   3   4   5      552.36      566.65      9.81 o 
   4   4   5      375.98      365.07      7.91 o 
   5   4   5       45.15       41.73      4.69 o 
   6   4   5       25.54       22.21      4.40 o 
   7   4   5       27.62       32.21      3.50 o 
   8   4   5       11.85       15.50      2.94 o 
   9   4   5        1.39        6.23      2.68 o 
 -13   5   5        0.00       -0.08      2.90 o 
 -12   5   5        0.06       -1.39      1.39 o 
 -11   5   5       32.51       33.11      2.55 o 
 -10   5   5        1.35        0.46      0.97 o 
  -9   5   5       16.51       16.48      1.23 o 
  -8   5   5       80.57       87.48      1.80 o 
  -7   5   5        1.77        3.38      0.65 o 
  -6   5   5       18.99       14.74      1.17 o 
  -5   5   5        5.09        6.07      0.92 o 
  -4   5   5     1635.28     1606.42     14.95 o 
  -3   5   5     1364.02     1353.45     13.27 o 
  -2   5   5       82.31       70.66      2.39 o 
  -1   5   5       38.48       36.31      1.38 o 
   0   5   5       62.53       51.83      2.68 o 
   1   5   5       39.15       42.62      1.90 o 
   2   5   5        1.65        2.86      1.25 o 
   3   5   5       70.01       78.35      3.42 o 
   4   5   5     1108.89     1173.51     15.77 o 
   5   5   5        0.00       -1.13      1.13 o 
   6   5   5       92.42       94.23      5.35 o 
   7   5   5       13.57       16.67      3.36 o 
   8   5   5       18.29       17.83      3.07 o 
   9   5   5        0.02        2.26      2.42 o 
 -13   6   5        1.54        2.40      4.58 o 
 -12   6   5       13.03       12.69      2.09 o 
 -11   6   5        0.40       -0.24      1.57 o 
 -10   6   5        5.11        4.26      1.20 o 
  -9   6   5        1.31        0.70      0.79 o 
  -8   6   5       57.92       56.60      1.67 o 
  -7   6   5       25.72       23.92      1.36 o 
  -6   6   5        2.54        4.30      0.99 o 
  -5   6   5       58.31       67.21      1.88 o 
  -4   6   5       16.31       23.96      1.62 o 
  -3   6   5        3.60        1.50      0.86 o 
  -2   6   5        0.23        1.96      0.82 o 
  -1   6   5        3.28        2.02      0.74 o 
   0   6   5      296.05      314.38      7.48 o 
   1   6   5      184.46      211.23      4.32 o 
   2   6   5       58.40       66.35      2.93 o 
   3   6   5       85.28       71.81      2.72 o 
   4   6   5      281.38      270.90      8.15 o 
   5   6   5        0.27       -1.21      1.21 o 
   6   6   5        0.15       -0.82      1.38 o 
   7   6   5       32.37       32.37      3.52 o 
   8   6   5       36.56       35.69      3.69 o 
   9   6   5        0.00       -0.16      2.96 o 
 -13   7   5        2.38       -0.73      2.90 o 
 -12   7   5        0.89        1.24      1.80 o 
 -11   7   5        6.58        5.83      1.66 o 
 -10   7   5        8.48        7.91      1.50 o 
  -9   7   5        2.13        1.35      0.90 o 
  -8   7   5        6.59        9.32      1.08 o 
  -7   7   5       20.80       19.53      0.93 o 
  -6   7   5        5.93        8.26      0.83 o 
  -5   7   5      279.30      289.99      4.57 o 
  -4   7   5      154.98      138.51      3.05 o 
  -3   7   5       88.53       78.69      2.25 o 
  -2   7   5        2.49        0.98      0.74 o 
  -1   7   5        2.93        4.95      0.98 o 
   0   7   5      208.63      212.94      4.48 o 
   1   7   5       19.49       32.32      2.01 o 
   2   7   5        0.23        0.54      1.14 o 
   3   7   5       51.47       57.03      2.68 o 
   4   7   5      144.04      149.57      5.32 o 
   5   7   5       49.43       51.79      3.02 o 
   6   7   5        0.46        0.26      1.45 o 
   7   7   5        0.07       -1.44      1.44 o 
   8   7   5       12.87       11.78      2.44 o 
   9   7   5        7.98        8.73      4.58 o 
 -13   8   5        3.74        5.49      6.04 o 
 -12   8   5        9.86        7.63      2.70 o 
 -11   8   5        0.17       -1.28      1.28 o 
 -10   8   5        2.10        2.94      1.43 o 
  -9   8   5        5.17        2.30      0.99 o 
  -8   8   5        0.01        1.04      0.83 o 
  -7   8   5       67.29       63.05      1.67 o 
  -6   8   5        1.66        1.17      0.65 o 
  -5   8   5       44.25       42.71      2.55 o 
  -4   8   5       74.39       76.11      2.51 o 
  -3   8   5      344.23      370.23      5.69 o 
  -2   8   5      207.37      184.62      3.65 o 
  -1   8   5       15.00       17.49      1.40 o 
   0   8   5        9.98        8.04      1.26 o 
   1   8   5        1.71        1.65      0.78 o 
   2   8   5      135.60      156.85      3.56 o 
   3   8   5      245.34      251.66      5.48 o 
   4   8   5       18.15       21.72      3.58 o 
   5   8   5        5.60        7.22      1.67 o 
   6   8   5        0.94        1.40      1.53 o 
   7   8   5       29.35       36.70      3.17 o 
   8   8   5        1.79        5.36      2.13 o 
   9   8   5        0.74        0.19      3.55 o 
 -12   9   5        3.54        4.74      2.18 o 
 -11   9   5        5.75        7.90      1.85 o 
 -10   9   5        0.49        1.13      1.33 o 
  -9   9   5        2.06       -0.02      0.91 o 
  -8   9   5        6.42        5.21      0.98 o 
  -7   9   5        1.69        0.68      0.75 o 
  -6   9   5       39.58       36.25      1.61 o 
  -5   9   5       21.09       21.70      1.29 o 
  -4   9   5      314.56      317.98      5.24 o 
  -3   9   5        1.39        1.03      0.93 o 
  -2   9   5      508.26      496.25      7.19 o 
  -1   9   5        4.66        6.70      1.29 o 
   0   9   5       27.49       27.28      1.49 o 
   1   9   5      127.94      124.52      3.08 o 
   2   9   5       11.63       12.34      1.42 o 
   3   9   5       39.78       38.16      2.51 o 
   4   9   5       31.53       39.93      2.93 o 
   5   9   5       32.51       35.34      2.78 o 
   6   9   5        0.46       -0.91      1.51 o 
   7   9   5        3.56        3.36      1.85 o 
   8   9   5       19.09       23.47      3.02 o 
 -12  10   5        4.36        3.73      3.09 o 
 -11  10   5        2.88        4.40      1.99 o 
 -10  10   5        2.94        1.51      1.50 o 
  -9  10   5        0.30        0.31      1.12 o 
  -8  10   5       80.97       78.87      2.34 o 
  -7  10   5       77.29       67.24      2.08 o 
  -6  10   5        6.58        6.58      1.33 o 
  -5  10   5       40.75       45.84      1.78 o 
  -4  10   5       61.11       63.98      3.25 o 
  -3  10   5      211.35      211.22      3.34 o 
  -2  10   5       21.13       21.57      1.20 o 
  -1  10   5       99.38      106.51      2.42 o 
   0  10   5       24.40       22.86      1.47 o 
   1  10   5        0.17        0.87      0.92 o 
   2  10   5        6.97        8.97      1.39 o 
   3  10   5       12.08        6.00      1.49 o 
   4  10   5       66.90       67.44      3.33 o 
   5  10   5       24.34       28.11      2.76 o 
   6  10   5       14.72       13.24      2.28 o 
   7  10   5        0.00       -1.74      1.74 o 
   8  10   5       21.06       27.52      4.64 o 
 -12  11   5        2.19        2.05      4.51 o 
 -11  11   5        1.85        3.39      1.94 o 
 -10  11   5        2.20        0.86      1.56 o 
  -9  11   5        2.27        4.27      1.54 o 
  -8  11   5       26.66       24.47      1.60 o 
  -7  11   5        0.42       -0.08      0.86 o 
  -6  11   5        7.11        5.00      1.12 o 
  -5  11   5        0.22       -0.91      0.91 o 
  -4  11   5      416.90      398.16      5.48 o 
  -3  11   5      254.79      222.58      3.73 o 
  -2  11   5       48.63       51.18      1.82 o 
  -1  11   5      110.36      113.95      2.67 o 
   0  11   5        0.31       -0.54      0.75 o 
   1  11   5        0.15       -0.92      0.92 o 
   2  11   5        0.47       -0.31      1.03 o 
   3  11   5       51.74       50.16      5.66 o 
   4  11   5       61.65       67.32      4.94 o 
   5  11   5        2.21        1.15      1.60 o 
   6  11   5       20.51       24.96      3.16 o 
   7  11   5       14.60       12.72      2.48 o 
   8  11   5        0.04        0.49      3.03 o 
 -11  12   5       11.99       13.71      3.44 o 
 -10  12   5        0.51       -1.48      1.48 o 
  -9  12   5        7.58        8.74      2.03 o 
  -8  12   5       13.71       10.86      1.42 o 
  -7  12   5       23.85       25.37      2.09 o 
  -6  12   5       31.80       30.68      1.97 o 
  -5  12   5       20.39       17.86      1.70 o 
  -4  12   5      140.14      153.01      3.92 o 
  -3  12   5      868.30      949.67     10.55 o 
  -2  12   5      304.63      322.58      4.92 o 
  -1  12   5       43.80       45.81      2.80 o 
   0  12   5       26.43       27.41      1.84 o 
   1  12   5       43.64       34.38      2.69 o 
   2  12   5        1.52        1.83      1.20 o 
   3  12   5      118.01      122.56      4.30 o 
   4  12   5       45.85       47.34      3.26 o 
   5  12   5       11.89        7.09      2.30 o 
   6  12   5        0.33       -1.69      1.69 o 
   7  12   5        8.53        9.21      2.41 o 
 -11  13   5       10.35        7.64      3.40 o 
 -10  13   5        0.08        1.29      1.80 o 
  -9  13   5        0.18       -0.17      1.52 o 
  -8  13   5        0.25        0.44      1.42 o 
  -7  13   5        0.02       -0.27      1.27 o 
  -6  13   5        1.58        0.64      1.10 o 
  -5  13   5        0.17       -0.06      1.00 o 
  -4  13   5       28.96       25.24      1.80 o 
  -3  13   5      239.49      225.16      4.42 o 
  -2  13   5      258.47      254.67      6.89 o 
  -1  13   5       42.96       39.75      2.07 o 
   0  13   5       16.52       13.39      1.48 o 
   1  13   5      101.43       97.53      3.37 o 
   2  13   5       84.59       91.91      3.45 o 
   3  13   5       14.94       18.78      3.56 o 
   4  13   5        5.09        2.84      2.37 o 
   5  13   5        1.67        1.88      1.96 o 
   6  13   5        0.00       -1.14      1.87 o 
   7  13   5        0.08        0.62      3.13 o 
 -10  14   5        3.25       -0.35      1.83 o 
  -9  14   5       12.72       15.19      2.07 o 
  -8  14   5        0.02       -0.65      1.42 o 
  -7  14   5        0.05       -0.04      1.32 o 
  -6  14   5        0.72        1.31      1.32 o 
  -5  14   5        9.93        7.83      1.41 o 
  -4  14   5        2.57        2.28      1.18 o 
  -3  14   5       29.63       28.20      1.97 o 
  -2  14   5       10.72       10.17      1.38 o 
  -1  14   5        4.93        3.71      1.19 o 
   0  14   5        5.03        4.12      1.45 o 
   1  14   5       71.36       62.97      4.31 o 
   2  14   5        8.61        7.09      1.79 o 
   3  14   5       10.92        9.98      2.01 o 
   4  14   5        2.01        6.60      1.94 o 
   5  14   5        0.38        1.38      1.82 o 
   6  14   5        2.42        1.25      1.99 o 
 -10  15   5        7.19       22.84      4.41 o 
  -9  15   5        1.31        1.12      1.71 o 
  -8  15   5        1.62        2.93      1.59 o 
  -7  15   5        2.44        2.00      1.61 o 
  -6  15   5        1.47        0.95      1.44 o 
  -5  15   5        4.66        7.68      1.64 o 
  -4  15   5       14.52       15.04      1.90 o 
  -3  15   5        0.32        1.06      1.25 o 
  -2  15   5        1.38        2.52      1.17 o 
  -1  15   5       30.84       35.27      2.67 o 
   0  15   5       13.36       10.42      1.70 o 
   1  15   5        1.98       -0.88      1.20 o 
   2  15   5        0.38        0.00      1.63 o 
   3  15   5        2.83        3.60      1.99 o 
   4  15   5        8.66        7.32      2.15 o 
   5  15   5       14.58       17.45      2.69 o 
   6  15   5       12.36       10.80      3.78 o 
  -9  16   5        1.40        0.34      2.53 o 
  -8  16   5        0.05       -0.62      1.55 o 
  -7  16   5        2.16        5.64      1.83 o 
  -6  16   5       20.61       25.83      2.50 o 
  -5  16   5        1.46       -0.39      1.40 o 
  -4  16   5        2.18        1.64      1.46 o 
  -3  16   5        0.27        1.08      1.36 o 
  -2  16   5        4.59        4.36      1.50 o 
  -1  16   5        1.94        2.82      1.45 o 
   0  16   5        6.02        5.95      1.62 o 
   1  16   5       19.92       22.07      2.29 o 
   2  16   5       25.64       28.43      3.45 o 
   3  16   5        0.20        0.26      2.14 o 
   4  16   5       11.44        7.58      2.27 o 
   5  16   5       11.08       12.15      3.59 o 
  -9  17   5        2.05        3.71      3.56 o 
  -8  17   5        0.02       -0.26      1.96 o 
  -7  17   5        1.54        0.58      1.72 o 
  -6  17   5        1.92        4.80      1.76 o 
  -5  17   5        1.74       -0.39      1.84 o 
  -4  17   5        1.19        1.19      1.48 o 
  -3  17   5        1.54        2.77      1.55 o 
  -2  17   5        0.69       -0.27      1.43 o 
  -1  17   5       14.28       15.22      3.18 o 
   0  17   5        4.00        3.55      1.66 o 
   1  17   5        0.01        1.87      1.58 o 
   2  17   5        0.09       -1.56      1.56 o 
   3  17   5        1.40       -1.74      1.74 o 
   4  17   5        2.44        2.63      2.27 o 
   5  17   5        5.56        5.22      4.35 o 
  -8  18   5        0.38        0.03      2.51 o 
  -7  18   5        0.07        0.91      1.96 o 
  -6  18   5        0.10        1.48      1.88 o 
  -5  18   5        3.59        0.93      1.70 o 
  -4  18   5        0.09       -0.30      1.52 o 
  -3  18   5        3.08        2.97      1.72 o 
  -2  18   5        0.04        2.47      1.60 o 
  -1  18   5        2.55        4.26      1.75 o 
   0  18   5        3.25        2.37      1.93 o 
   1  18   5        3.82        1.18      2.56 o 
   2  18   5        2.10       -1.75      1.81 o 
   3  18   5        1.78        0.93      2.14 o 
   4  18   5        4.31        6.13      4.38 o 
  -7  19   5        3.78        5.36      3.17 o 
  -6  19   5        4.70        7.57      2.93 o 
  -5  19   5        5.79        1.87      1.89 o 
  -4  19   5       19.09       20.77      2.58 o 
  -3  19   5        5.27        8.40      1.98 o 
  -2  19   5        0.56        0.18      1.62 o 
  -1  19   5        0.00       -0.94      1.76 o 
   0  19   5        4.44        7.89      2.20 o 
   1  19   5        0.00       -1.14      1.71 o 
   2  19   5        0.04       -2.36      2.55 o 
   3  19   5        0.64        1.12      3.95 o 
  -6  20   5        6.00        2.47      3.17 o 
  -5  20   5       13.40       11.75      3.76 o 
  -4  20   5        4.11        3.62      2.68 o 
  -3  20   5        8.88       13.07      2.51 o 
  -2  20   5        0.27        0.70      1.84 o 
  -1  20   5        0.44        4.29      2.36 o 
   0  20   5        1.43        3.77      3.22 o 
   1  20   5        2.65        1.02      3.01 o 
   2  20   5        0.01        1.77      3.77 o 
  -4  21   5        2.36        6.90      4.42 o 
  -3  21   5        2.23        4.08      5.09 o 
  -2  21   5        5.15       11.43      6.20 o 
  -1  21   5        2.17        2.79      5.98 o 
   0  21   5        0.09        1.62      3.92 o 
 -13   0   6       10.69       10.92      2.36 o 
 -12   0   6       96.19      113.88     13.34 o 
 -11   0   6       57.43       61.64      6.25 o 
 -10   0   6        0.06       -1.87      1.87 o 
  -9   0   6       66.68       67.25      5.16 o 
  -8   0   6       19.22       16.06      1.84 o 
  -7   0   6       50.02       47.81      4.22 o 
  -6   0   6      286.84      302.41      6.75 o 
  -5   0   6     1077.69     1124.87     32.89 o 
  -4   0   6      232.48      208.48      3.77 o 
  -3   0   6       23.25       13.84      3.62 o 
  -2   0   6      948.77      980.51     31.19 o 
  -1   0   6     1657.57     1809.62     26.60 o 
   0   0   6      182.97      238.73      8.89 o 
   1   0   6      182.84      227.97      9.66 o 
   2   0   6       72.55       71.49      5.60 o 
   3   0   6       12.65       13.05      3.51 o 
   4   0   6        3.02        3.66      2.45 o 
   5   0   6      304.76      293.26     10.36 o 
   6   0   6       25.33       15.80      3.95 o 
   7   0   6       38.49       37.88      7.80 o 
   8   0   6        8.72        6.81      5.38 o 
   9   0   6       20.13       28.77      8.57 o 
 -13   1   6        0.62       -0.09      1.33 o 
 -12   1   6        0.28        2.18      2.17 o 
 -11   1   6        1.40        4.14      2.60 o 
 -10   1   6       48.20       53.13      3.12 o 
  -9   1   6        4.88        3.90      1.41 o 
  -8   1   6       16.03       19.91      1.53 o 
  -7   1   6      156.33      162.46      4.01 o 
  -6   1   6       95.59       80.76      4.35 o 
  -5   1   6      412.23      430.43      7.53 o 
  -4   1   6       36.93       34.99      1.54 o 
  -3   1   6      148.00      155.33      8.57 o 
  -2   1   6       78.53       96.03      5.09 o 
  -1   1   6      830.44      900.62     12.13 o 
   0   1   6       36.04       52.81      2.76 o 
   1   1   6        9.78        5.56      1.58 o 
   2   1   6       41.79       38.09      2.02 o 
   3   1   6      177.70      184.36      4.79 o 
   4   1   6      196.64      203.47      7.91 o 
   5   1   6        7.03        7.28      2.01 o 
   6   1   6        0.00        1.92      1.85 o 
   7   1   6        0.74        0.41      2.27 o 
   8   1   6        0.00        4.91      3.53 o 
   9   1   6        0.52       -0.04      4.34 o 
 -13   2   6        0.34        2.85      2.61 o 
 -12   2   6        0.75        1.12      1.16 o 
 -11   2   6       80.34       87.43      8.37 o 
 -10   2   6      153.50      166.65      6.15 o 
  -9   2   6       58.75       59.24      2.84 o 
  -8   2   6       17.99       19.38      1.42 o 
  -7   2   6        9.53        8.35      0.95 o 
  -6   2   6      289.04      262.97      4.41 o 
  -5   2   6        9.18       10.92      1.59 o 
  -4   2   6       43.45       37.00      2.33 o 
  -3   2   6      426.46      416.62      5.05 o 
  -2   2   6        0.16        0.42      0.50 o 
  -1   2   6      116.36      142.27      2.71 o 
   0   2   6        0.22        1.47      0.97 o 
   1   2   6        7.01        7.97      2.55 o 
   2   2   6        1.04        1.28      1.01 o 
   3   2   6      103.29       92.35      3.50 o 
   4   2   6      228.99      221.80      5.96 o 
   5   2   6       82.50       82.62      7.51 o 
   6   2   6       14.05       15.24      2.57 o 
   7   2   6        1.11        1.92      3.11 o 
   8   2   6       12.59       14.43      4.42 o 
   9   2   6        7.42        8.72      4.58 o 
 -13   3   6        0.75        2.30      1.54 o 
 -12   3   6        1.09        1.13      1.24 o 
 -11   3   6        4.18        8.86      2.85 o 
 -10   3   6       98.29      107.65      4.49 o 
  -9   3   6        9.42        9.13      1.61 o 
  -8   3   6        0.03       -0.24      0.82 o 
  -7   3   6        6.60       10.27      1.05 o 
  -6   3   6       15.76       15.32      0.93 o 
  -5   3   6      467.87      485.22      7.21 o 
  -4   3   6        3.48        1.49      0.86 o 
  -3   3   6        2.54        3.27      0.62 o 
  -2   3   6        3.32        1.05      0.72 o 
  -1   3   6      104.58      121.28      4.96 o 
   0   3   6       32.37       37.44      2.38 o 
   1   3   6       38.71       41.83      1.73 o 
   2   3   6      194.28      178.20      4.25 o 
   3   3   6       22.91       28.52      2.64 o 
   4   3   6      178.38      197.27     10.05 o 
   5   3   6        1.14       -0.87      1.63 o 
   6   3   6       50.27       46.66      3.79 o 
   7   3   6        8.71        6.45      3.52 o 
   8   3   6        0.06        4.34      3.45 o 
   9   3   6        0.01       -0.15      3.59 o 
 -13   4   6       15.65       20.47      4.01 o 
 -12   4   6        0.11        1.30      1.28 o 
 -11   4   6       55.10       61.47      4.96 o 
 -10   4   6      165.82      182.63      5.36 o 
  -9   4   6        0.94       -0.43      1.17 o 
  -8   4   6        0.75        0.93      1.05 o 
  -7   4   6        4.48        5.77      0.92 o 
  -6   4   6      334.84      356.90      4.59 o 
  -5   4   6       76.66       76.94      2.16 o 
  -4   4   6       12.51       10.52      1.05 o 
  -3   4   6        0.39        1.84      0.92 o 
  -2   4   6       67.71       68.80      2.66 o 
  -1   4   6       19.90       19.07      2.24 o 
   0   4   6      138.60      141.52      4.46 o 
   1   4   6      176.76      192.10      4.04 o 
   2   4   6      152.96      166.92      5.74 o 
   3   4   6       67.18       65.31      4.56 o 
   4   4   6       24.33       27.08      3.93 o 
   5   4   6        8.45       11.05      2.14 o 
   6   4   6        0.84        0.18      1.72 o 
   7   4   6        9.40       10.74      3.80 o 
   8   4   6        3.10       -2.80      3.03 o 
 -13   5   6        0.15       -1.69      2.62 o 
 -12   5   6       11.03       10.32      3.20 o 
 -11   5   6       17.92       17.61      3.57 o 
 -10   5   6       22.79       26.06      2.39 o 
  -9   5   6       30.99       25.17      2.13 o 
  -8   5   6        1.35        1.48      1.05 o 
  -7   5   6        3.96        8.51      1.05 o 
  -6   5   6       44.60       48.16      1.79 o 
  -5   5   6       14.66       12.74      0.99 o 
  -4   5   6       29.17       34.54      1.63 o 
  -3   5   6      124.88      122.89      3.12 o 
  -2   5   6      229.70      254.15      8.09 o 
  -1   5   6      430.62      448.03      9.10 o 
   0   5   6       20.53       20.37      1.61 o 
   1   5   6        1.04       -0.03      0.84 o 
   2   5   6       22.35       28.53      2.43 o 
   3   5   6      211.98      210.54      5.61 o 
   4   5   6       45.41       46.87      4.20 o 
   5   5   6        1.95        0.33      1.69 o 
   6   5   6        0.58        0.84      1.93 o 
   7   5   6        1.27        4.65      3.44 o 
   8   5   6        0.36        1.83      3.79 o 
 -13   6   6       11.03       11.42      4.89 o 
 -12   6   6        4.54        9.59      1.75 o 
 -11   6   6       29.95       26.68      3.20 o 
 -10   6   6       33.62       37.11      3.03 o 
  -9   6   6        0.06        0.89      1.32 o 
  -8   6   6       27.38       30.40      2.16 o 
  -7   6   6       24.53       29.81      1.60 o 
  -6   6   6        2.20        2.70      0.81 o 
  -5   6   6       13.74       12.53      1.02 o 
  -4   6   6      106.11      116.80      2.49 o 
  -3   6   6       33.36       32.54      3.06 o 
  -2   6   6       42.91       44.40      2.67 o 
  -1   6   6        0.50        1.19      0.87 o 
   0   6   6       60.44       58.44      2.09 o 
   1   6   6      718.16      699.46      9.93 o 
   2   6   6      161.75      155.08      4.48 o 
   3   6   6      282.17      304.00      7.01 o 
   4   6   6        7.66        8.55      2.02 o 
   5   6   6       42.42       40.61      3.47 o 
   6   6   6       12.74        8.37      2.93 o 
   7   6   6        0.00       -1.80      3.46 o 
   8   6   6        1.45       -0.51      3.64 o 
 -13   7   6        0.02        0.84      2.85 o 
 -12   7   6        3.30        4.62      1.71 o 
 -11   7   6        7.46        7.98      1.78 o 
 -10   7   6        1.47        0.98      1.86 o 
  -9   7   6        7.83        3.30      1.83 o 
  -8   7   6       93.27      103.23      4.47 o 
  -7   7   6       29.35       34.97      2.02 o 
  -6   7   6        5.24        6.07      1.23 o 
  -5   7   6       27.46       25.83      1.56 o 
  -4   7   6        1.00        0.81      0.75 o 
  -3   7   6       22.90       22.26      1.31 o 
  -2   7   6      543.03      571.46      7.91 o 
  -1   7   6        3.46        2.37      1.06 o 
   0   7   6        3.56        5.76      1.11 o 
   1   7   6        0.46        0.67      1.03 o 
   2   7   6      293.87      296.49      6.63 o 
   3   7   6        7.76       10.66      2.01 o 
   4   7   6       28.90       28.87      5.75 o 
   5   7   6        2.45        1.25      3.41 o 
   6   7   6       20.10       23.19      4.41 o 
   7   7   6        1.52       -0.48      3.37 o 
   8   7   6        5.04        1.56      3.68 o 
 -13   8   6        0.32       -0.33      5.38 o 
 -12   8   6        0.34        0.71      2.71 o 
 -11   8   6        1.05       -0.36      1.13 o 
 -10   8   6       24.84       23.02      1.80 o 
  -9   8   6        1.17        2.54      1.59 o 
  -8   8   6       66.30       64.07      3.03 o 
  -7   8   6       26.56       30.29      2.39 o 
  -6   8   6      163.14      184.16      4.12 o 
  -5   8   6      109.12       92.46      3.53 o 
  -4   8   6       22.61       27.99      1.71 o 
  -3   8   6       96.76      102.40      3.49 o 
  -2   8   6       12.21       12.34      1.18 o 
  -1   8   6        5.49        3.94      1.11 o 
   0   8   6        0.55       -0.96      0.96 o 
   1   8   6       78.16       89.92      3.75 o 
   2   8   6       22.65       25.83      2.53 o 
   3   8   6      114.29      110.55      6.07 o 
   4   8   6        0.08        1.14      1.73 o 
   5   8   6       23.05       27.63      3.16 o 
   6   8   6        2.61        4.59      2.70 o 
   7   8   6        0.00       -3.01      3.38 o 
   8   8   6        0.18        0.93      3.71 o 
 -12   9   6        0.31        1.77      1.59 o 
 -11   9   6        1.60        0.66      1.45 o 
 -10   9   6        0.96       -0.01      1.25 o 
  -9   9   6       19.88       13.22      2.31 o 
  -8   9   6       36.91       31.93      2.52 o 
  -7   9   6        0.50       -0.43      1.26 o 
  -6   9   6        1.38        0.55      1.44 o 
  -5   9   6        0.70        0.47      2.42 o 
  -4   9   6        2.72        1.69      1.22 o 
  -3   9   6        3.88        7.92      1.24 o 
  -2   9   6       56.34       57.14      2.25 o 
  -1   9   6       57.11       65.65      3.60 o 
   0   9   6      125.97      128.97      5.25 o 
   1   9   6       90.89       79.72      3.19 o 
   2   9   6      260.92      247.26      5.71 o 
   3   9   6        1.02        1.26      1.89 o 
   4   9   6        1.65        1.85      1.29 o 
   5   9   6        0.86        1.03      1.42 o 
   6   9   6        0.59        0.92      1.73 o 
   7   9   6        1.18        4.45      3.84 o 
 -12  10   6        0.13       -0.05      1.66 o 
 -11  10   6        2.48       -0.11      1.43 o 
 -10  10   6       19.33       16.41      1.58 o 
  -9  10   6        0.04       -0.98      0.98 o 
  -8  10   6        0.01        1.29      1.44 o 
  -7  10   6       17.12       18.97      2.45 o 
  -6  10   6       29.14       24.23      2.46 o 
  -5  10   6       22.84       24.38      3.10 o 
  -4  10   6      804.58      733.63     10.07 o 
  -3  10   6      872.77      825.97     10.83 o 
  -2  10   6       77.48       68.84      3.34 o 
  -1  10   6        0.15       -0.34      1.02 o 
   0  10   6       36.93       40.08      2.56 o 
   1  10   6        0.23       -0.69      1.23 o 
   2  10   6       37.15       39.10      2.80 o 
   3  10   6       11.17        8.21      2.15 o 
   4  10   6       12.86        6.92      1.60 o 
   5  10   6       11.10        9.56      2.55 o 
   6  10   6       25.08       26.71      5.54 o 
   7  10   6        5.32        2.81      2.23 o 
 -12  11   6        0.12       -0.98      2.81 o 
 -11  11   6        4.87        1.97      1.98 o 
 -10  11   6        0.00       -0.41      1.06 o 
  -9  11   6        1.65        0.69      0.94 o 
  -8  11   6       41.01       44.07      3.04 o 
  -7  11   6        0.27       -0.33      1.46 o 
  -6  11   6       13.51       10.80      1.90 o 
  -5  11   6      121.97      118.74      6.38 o 
  -4  11   6      278.72      249.08      5.82 o 
  -3  11   6       93.01       95.68      3.69 o 
  -2  11   6        4.93        1.92      1.47 o 
  -1  11   6        8.37        7.22      1.53 o 
   0  11   6       32.96       38.07      2.60 o 
   1  11   6       16.61       26.54      2.38 o 
   2  11   6        0.00       -0.70      1.43 o 
   3  11   6        5.07        3.97      1.33 o 
   4  11   6       30.25       32.75      2.58 o 
   5  11   6        0.17        0.16      1.64 o 
   6  11   6        2.47        3.62      2.17 o 
   7  11   6        0.31       -0.34      3.61 o 
 -11  12   6        0.02        2.07      1.77 o 
 -10  12   6        4.41        5.91      2.63 o 
  -9  12   6       27.94       23.15      1.82 o 
  -8  12   6       14.43       13.62      1.60 o 
  -7  12   6        0.11       -0.74      1.90 o 
  -6  12   6        3.19        4.23      1.67 o 
  -5  12   6        0.03       -0.36      1.39 o 
  -4  12   6      106.82      120.98      8.41 o 
  -3  12   6        0.05       -0.71      1.36 o 
  -2  12   6       44.40       48.62      3.26 o 
  -1  12   6        0.96       -0.45      1.17 o 
   0  12   6        0.48       -0.58      1.68 o 
   1  12   6        0.01       -1.12      1.37 o 
   2  12   6        2.33        2.21      1.17 o 
   3  12   6        2.26        0.13      1.29 o 
   4  12   6        8.56        8.04      1.93 o 
   5  12   6        1.04       -0.94      1.79 o 
   6  12   6        0.98       -0.23      2.07 o 
   7  12   6        2.73        2.95      4.61 o 
 -11  13   6        3.56        6.73      3.46 o 
 -10  13   6        0.97       -0.52      1.85 o 
  -9  13   6        2.11        2.37      1.20 o 
  -8  13   6        3.18        2.77      1.61 o 
  -7  13   6        2.35        1.79      1.08 o 
  -6  13   6       25.51       27.90      2.79 o 
  -5  13   6        5.96        6.89      1.84 o 
  -4  13   6        0.24       -0.71      1.47 o 
  -3  13   6       56.03       55.73      3.25 o 
  -2  13   6        0.10       -1.32      1.32 o 
  -1  13   6        0.46        0.60      1.28 o 
   0  13   6        0.82        1.01      1.03 o 
   1  13   6       36.46       29.40      2.55 o 
   2  13   6        4.86        8.23      1.48 o 
   3  13   6        6.63        6.69      2.35 o 
   4  13   6        2.75        6.41      2.19 o 
   5  13   6        0.00        2.09      2.95 o 
   6  13   6        1.43        3.75      7.52 o 
 -10  14   6        2.77        2.22      1.77 o 
  -9  14   6       14.88       15.43      2.96 o 
  -8  14   6        0.67       -0.87      1.10 o 
  -7  14   6        2.38        4.03      1.42 o 
  -6  14   6        0.33        0.06      1.29 o 
  -5  14   6        9.01        9.46      1.38 o 
  -4  14   6       69.94       74.44      2.62 o 
  -3  14   6        5.71        3.46      1.86 o 
  -2  14   6        0.02        0.58      0.94 o 
  -1  14   6        6.60        7.28      1.05 o 
   0  14   6        5.15        5.68      1.08 o 
   1  14   6        2.40        0.78      1.21 o 
   2  14   6       11.94       15.06      2.16 o 
   3  14   6       12.58       13.11      2.60 o 
   4  14   6        0.88        1.58      2.03 o 
   5  14   6        7.78        8.36      2.67 o 
   6  14   6        0.45        0.22      3.77 o 
 -10  15   6        0.44        2.70      3.20 o 
  -9  15   6        0.21        2.81      1.69 o 
  -8  15   6        2.62        1.84      1.67 o 
  -7  15   6       14.15       13.87      1.64 o 
  -6  15   6        0.04       -0.35      1.56 o 
  -5  15   6        9.56       10.95      1.39 o 
  -4  15   6       17.38       15.42      1.51 o 
  -3  15   6        3.65        1.24      0.95 o 
  -2  15   6        3.95        3.45      1.04 o 
  -1  15   6        0.36        0.86      1.17 o 
   0  15   6        0.31       -0.02      1.12 o 
   1  15   6        1.42        1.15      1.73 o 
   2  15   6        0.40       -1.41      1.55 o 
   3  15   6        0.09        2.45      2.05 o 
   4  15   6        0.60       -0.07      1.98 o 
   5  15   6        0.12       -2.76      3.66 o 
  -9  16   6        9.82       12.62      2.26 o 
  -8  16   6        4.23        5.05      1.91 o 
  -7  16   6        5.57        7.35      1.94 o 
  -6  16   6        8.79       11.96      2.23 o 
  -5  16   6       18.20       16.91      2.46 o 
  -4  16   6        0.93        1.24      1.08 o 
  -3  16   6        0.96       -0.20      1.06 o 
  -2  16   6        0.84        0.82      1.09 o 
  -1  16   6        0.07       -1.05      1.05 o 
   0  16   6        0.13        1.94      1.23 o 
   1  16   6       35.31       36.86      5.92 o 
   2  16   6        0.05       -1.71      1.71 o 
   3  16   6        8.70       10.08      2.58 o 
   4  16   6        7.93        9.34      2.71 o 
  -8  17   6        0.29        0.42      2.30 o 
  -7  17   6        0.09       -1.62      1.62 o 
  -6  17   6        1.32        1.46      1.72 o 
  -5  17   6        1.33       -0.82      1.57 o 
  -4  17   6        1.23        0.67      2.49 o 
  -3  17   6        0.11        0.14      1.16 o 
  -2  17   6        7.41        7.32      1.81 o 
  -1  17   6       13.60       10.62      2.34 o 
   0  17   6        1.22        0.96      1.86 o 
   1  17   6        0.01       -0.09      1.77 o 
   2  17   6        0.85        2.82      2.21 o 
   3  17   6        5.94        1.29      2.26 o 
   4  17   6        3.38       -2.75      3.74 o 
  -8  18   6        1.33       -1.76      4.06 o 
  -7  18   6        1.42        2.20      1.98 o 
  -6  18   6        6.23        3.83      1.98 o 
  -5  18   6        0.14       -1.56      1.56 o 
  -4  18   6        0.40       -0.27      1.66 o 
  -3  18   6        0.03       -0.07      1.54 o 
  -2  18   6        1.44        3.18      2.03 o 
  -1  18   6        0.82        0.50      1.70 o 
   0  18   6        0.53       -0.71      1.87 o 
   1  18   6        2.19        2.43      2.33 o 
   2  18   6        6.65        7.93      2.60 o 
   3  18   6       17.54        8.07      4.66 o 
  -7  19   6        0.57       -0.95      3.56 o 
  -6  19   6        0.08       -0.96      2.76 o 
  -5  19   6        0.61        0.77      2.95 o 
  -4  19   6        0.09        1.78      1.84 o 
  -3  19   6        0.37       -0.21      1.78 o 
  -2  19   6        1.86        2.54      1.96 o 
  -1  19   6        0.83       -1.85      1.85 o 
   0  19   6        1.60        2.30      2.19 o 
   1  19   6        6.58        3.24      4.00 o 
   2  19   6        0.79        3.66      4.23 o 
  -5  20   6        0.87        6.88      3.44 o 
  -4  20   6        0.77        1.56      2.97 o 
  -3  20   6        1.60       -2.70      2.70 o 
  -2  20   6        0.91       -2.00      3.45 o 
  -1  20   6        3.56        1.92      3.97 o 
   0  20   6        0.00       -2.25      3.63 o 
 -13   1   7        1.45        0.93      2.79 o 
 -12   1   7       61.83       62.81      6.17 o 
 -11   1   7       84.11       93.84      6.45 o 
 -10   1   7        4.52        1.56      1.89 o 
  -9   1   7       43.72       53.85      3.99 o 
  -8   1   7        0.38        2.12      1.44 o 
  -7   1   7      105.16       97.29      2.76 o 
  -6   1   7       51.81       52.64      2.59 o 
  -5   1   7      291.51      285.02      4.89 o 
  -4   1   7        5.10        4.30      0.97 o 
  -3   1   7      311.21      313.96     10.44 o 
  -2   1   7      243.04      223.56      8.31 o 
  -1   1   7        0.31       -0.47      0.64 o 
   0   1   7        0.71       -0.93      1.16 o 
   1   1   7       88.42       85.97      4.42 o 
   2   1   7      531.72      557.16     15.32 o 
   3   1   7      204.10      213.63      8.77 o 
   4   1   7        9.75        9.31      5.27 o 
   5   1   7       39.22       29.26      4.56 o 
   6   1   7       12.49       16.51      4.19 o 
   7   1   7        3.33        3.79      6.42 o 
   8   1   7        0.00        0.40      3.56 o 
 -13   2   7        1.31        5.64      3.10 o 
 -12   2   7       13.57        6.40      3.09 o 
 -11   2   7        0.14       -1.68      2.39 o 
 -10   2   7       13.91       12.68      3.69 o 
  -9   2   7        3.26        0.33      1.61 o 
  -8   2   7       63.43       74.20      4.02 o 
  -7   2   7      177.79      196.47      5.31 o 
  -6   2   7        1.10       -0.99      1.13 o 
  -5   2   7        3.26        3.84      1.65 o 
  -4   2   7       49.33       55.78      1.60 o 
  -3   2   7      190.35      168.25      4.54 o 
  -2   2   7      180.91      201.65      4.03 o 
  -1   2   7      133.45      125.20      6.05 o 
   0   2   7       30.59       24.96      2.52 o 
   1   2   7       96.19       92.11      4.66 o 
   2   2   7      207.01      200.52     14.28 o 
   3   2   7      373.92      371.52     11.96 o 
   4   2   7       23.75       20.19      3.80 o 
   5   2   7       28.36       21.18     10.05 o 
   6   2   7        2.50        7.02      3.84 o 
   7   2   7       15.32       13.57      4.19 o 
   8   2   7        0.32       -0.16      3.69 o 
 -13   3   7        1.70        0.20      2.79 o 
 -12   3   7        2.92        6.02      2.84 o 
 -11   3   7        0.10        0.16      2.01 o 
 -10   3   7        2.83        2.49      1.97 o 
  -9   3   7        9.50        5.14      1.82 o 
  -8   3   7        3.18        1.91      1.47 o 
  -7   3   7       23.59       22.69      1.67 o 
  -6   3   7        2.80        2.21      1.01 o 
  -5   3   7        0.19       -0.98      0.98 o 
  -4   3   7       16.82       16.71      1.15 o 
  -3   3   7        3.51        4.90      0.72 o 
  -2   3   7       83.43       70.15      2.21 o 
  -1   3   7      117.43      123.91      3.97 o 
   0   3   7        3.79        1.53      1.21 o 
   1   3   7       13.07       12.27      3.73 o 
   2   3   7        2.05       -1.67      1.92 o 
   3   3   7       45.46       50.81      4.96 o 
   4   3   7        4.53        1.83      3.68 o 
   5   3   7        1.64        4.72      3.03 o 
   6   3   7        8.12       15.64      3.92 o 
   7   3   7       19.68       26.85      5.77 o 
   8   3   7        0.76       -0.59      3.95 o 
 -13   4   7        5.06        4.77      3.15 o 
 -12   4   7        3.21        0.97      2.60 o 
 -11   4   7        0.97        0.75      2.59 o 
 -10   4   7       12.95       13.73      2.51 o 
  -9   4   7       12.51        7.19      2.02 o 
  -8   4   7       29.53       28.61      2.67 o 
  -7   4   7        1.32        0.99      0.94 o 
  -6   4   7        2.52        1.09      1.14 o 
  -5   4   7       43.08       45.26      2.44 o 
  -4   4   7        2.99        5.04      1.15 o 
  -3   4   7        8.53        6.24      1.40 o 
  -2   4   7       37.81       37.97      2.30 o 
  -1   4   7      206.83      200.10      9.80 o 
   0   4   7        0.46        1.95      1.49 o 
   1   4   7       13.22        6.45      2.47 o 
   2   4   7       13.66       11.73      2.92 o 
   3   4   7       69.35       70.17      5.32 o 
   4   4   7       50.45       49.46      4.93 o 
   5   4   7        5.40       -0.55      3.84 o 
   6   4   7        7.76        4.16      3.18 o 
   7   4   7       14.24       18.01      4.85 o 
   8   4   7        0.66       -2.21      3.85 o 
 -13   5   7        1.44        3.62      2.87 o 
 -12   5   7        0.68       -1.07      2.50 o 
 -11   5   7        1.63       -0.17      2.47 o 
 -10   5   7       28.83       31.18      3.30 o 
  -9   5   7        2.54        1.85      1.84 o 
  -8   5   7        0.13       -0.86      1.42 o 
  -7   5   7       13.07       12.61      1.72 o 
  -6   5   7       49.52       47.35      3.26 o 
  -5   5   7       75.18       75.65      3.15 o 
  -4   5   7        4.47        7.43      1.49 o 
  -3   5   7        1.92        3.87      1.87 o 
  -2   5   7        0.50        1.09      1.14 o 
  -1   5   7       27.09       32.24      2.53 o 
   0   5   7        0.13        0.05      1.93 o 
   1   5   7       30.26       30.96      6.31 o 
   2   5   7       64.94       59.48      7.03 o 
   3   5   7        6.17        5.40      2.78 o 
   4   5   7        0.90        2.47      2.83 o 
   5   5   7       42.16       38.23      5.36 o 
   6   5   7        9.94       17.81      4.43 o 
   7   5   7        4.25        5.89      5.22 o 
 -13   6   7        7.34        7.28      3.41 o 
 -12   6   7       17.65       22.01      5.27 o 
 -11   6   7        6.51        6.86      2.86 o 
 -10   6   7        3.70        1.09      2.36 o 
  -9   6   7        6.19        4.75      1.89 o 
  -8   6   7        2.04        5.59      1.75 o 
  -7   6   7        0.46       -1.07      1.16 o 
  -6   6   7       47.20       52.67      2.64 o 
  -5   6   7       78.19       72.74      3.84 o 
  -4   6   7      128.75      125.96      3.64 o 
  -3   6   7      105.30      100.38      3.96 o 
  -2   6   7       23.45       23.31      2.33 o 
  -1   6   7        8.51       10.13      1.92 o 
   0   6   7       24.94       29.28      2.86 o 
   1   6   7       33.38       36.10      5.00 o 
   2   6   7      137.50      129.37      6.83 o 
   3   6   7        1.84        1.15      2.56 o 
   4   6   7        0.03        1.74      2.52 o 
   5   6   7       10.19        3.78      3.24 o 
   6   6   7       19.59       22.71      4.63 o 
   7   6   7       11.46       15.56      4.65 o 
 -13   7   7        0.00       -2.59      2.59 o 
 -12   7   7        0.03        1.46      2.77 o 
 -11   7   7       10.70       10.49      3.22 o 
 -10   7   7       31.52       30.24      3.93 o 
  -9   7   7       15.43       20.06      2.67 o 
  -8   7   7       25.44       16.76      2.14 o 
  -7   7   7       12.26       11.47      3.48 o 
  -6   7   7        0.44       -1.01      1.76 o 
  -5   7   7       38.20       37.62      4.10 o 
  -4   7   7       46.49       45.27      2.60 o 
  -3   7   7       25.53       28.67      2.73 o 
  -2   7   7       69.60       68.79      5.21 o 
  -1   7   7       19.14       18.50      2.47 o 
   0   7   7       32.88       36.05      3.32 o 
   1   7   7       39.98       46.60      3.68 o 
   2   7   7       95.60       88.55      6.48 o 
   3   7   7       11.13        7.56      5.27 o 
   4   7   7        1.73        1.34      4.12 o 
   5   7   7        0.20        1.77      2.95 o 
   6   7   7        3.59        5.05      3.54 o 
   7   7   7        9.65        3.39      3.77 o 
 -12   8   7        8.53       20.09      4.09 o 
 -11   8   7        0.67       -1.19      3.62 o 
 -10   8   7       10.91       16.79      3.25 o 
  -9   8   7       33.51       31.57      3.84 o 
  -8   8   7       42.94       37.78      3.30 o 
  -7   8   7        0.01       -0.94      1.80 o 
  -6   8   7      108.37      106.53      5.10 o 
  -5   8   7      739.94      693.07     14.17 o 
  -4   8   7     1394.76     1339.23     23.03 o 
  -3   8   7        0.18       -1.49      1.49 o 
  -2   8   7      396.11      389.84     16.62 o 
  -1   8   7      233.15      215.99      6.67 o 
   0   8   7      186.30      172.82      6.17 o 
   1   8   7       20.51       20.12      2.91 o 
   2   8   7       57.17       63.20      5.36 o 
   3   8   7       12.95       19.62      3.84 o 
   4   8   7       36.32       41.81      5.36 o 
   5   8   7       17.48       16.39      4.11 o 
   6   8   7        2.36        3.11      3.45 o 
   7   8   7       15.13       16.98      5.03 o 
 -12   9   7        2.80        0.91      2.84 o 
 -11   9   7        0.02        1.75      2.55 o 
 -10   9   7       11.88       11.16      3.12 o 
  -9   9   7        1.23       -0.07      2.15 o 
  -8   9   7        1.99        2.67      2.57 o 
  -7   9   7       31.43       39.37      4.78 o 
  -6   9   7        6.97        6.60      2.22 o 
  -5   9   7       64.81       67.19      5.38 o 
  -4   9   7      493.31      493.69     15.69 o 
  -3   9   7       51.49       54.22      4.33 o 
  -2   9   7       20.17       15.14      2.62 o 
  -1   9   7      155.39      148.46      8.23 o 
   0   9   7      181.62      178.16      6.54 o 
   1   9   7        4.09        6.73      2.67 o 
   2   9   7       20.46       18.71      3.66 o 
   3   9   7       25.40       17.75      4.89 o 
   4   9   7        8.72        6.49      3.34 o 
   5   9   7        0.88        2.82      3.30 o 
   6   9   7        9.15        2.45      3.61 o 
   7   9   7        3.03        5.02      4.45 o 
 -12  10   7        1.73        3.27      3.07 o 
 -11  10   7        0.09       -0.22      2.92 o 
 -10  10   7        0.71        0.25      2.38 o 
  -9  10   7        0.05       -0.51      2.06 o 
  -8  10   7        0.76        0.06      1.81 o 
  -7  10   7        5.35        0.36      2.48 o 
  -6  10   7        6.21        5.49      2.20 o 
  -5  10   7       11.09       16.60      2.79 o 
  -4  10   7      222.26      227.90      7.52 o 
  -3  10   7      138.59      141.61      7.85 o 
  -2  10   7       24.03       27.22      3.21 o 
  -1  10   7        3.15        2.66      1.88 o 
   0  10   7       14.72        8.55      2.38 o 
   1  10   7      145.64      138.54      9.64 o 
   2  10   7        6.65        8.07      3.22 o 
   3  10   7        3.93        0.70      2.64 o 
   4  10   7        0.03       -1.66      2.79 o 
   5  10   7        0.31        1.20      3.14 o 
   6  10   7        3.81       -1.99      3.27 o 
 -12  11   7        3.29        1.06      3.95 o 
 -11  11   7        2.34        7.63      3.18 o 
 -10  11   7        1.61        3.11      2.56 o 
  -9  11   7        6.26        5.47      2.41 o 
  -8  11   7        1.37        0.15      2.17 o 
  -7  11   7        5.73        8.74      3.35 o 
  -6  11   7        6.03        3.74      2.24 o 
  -5  11   7        7.94       -0.71      1.93 o 
  -4  11   7        1.07        3.49      2.12 o 
  -3  11   7       15.43        9.25      2.45 o 
  -2  11   7        1.98        1.90      2.08 o 
  -1  11   7       28.76       29.11      3.38 o 
   0  11   7      111.14       86.68      4.92 o 
   1  11   7        5.99        5.17      2.36 o 
   2  11   7        2.05        0.71      2.80 o 
   3  11   7        2.43        2.22      3.07 o 
   4  11   7        1.45       -0.38      3.03 o 
   5  11   7       15.45       20.34      4.85 o 
   6  11   7        1.55        1.70      5.77 o 
 -11  12   7        7.79       12.30      3.71 o 
 -10  12   7        0.00       -0.76      2.62 o 
  -9  12   7        3.17        5.99      2.60 o 
  -8  12   7        2.96        5.99      2.53 o 
  -7  12   7       15.08       15.45      3.07 o 
  -6  12   7       20.62       22.37      3.35 o 
  -5  12   7        4.00        2.22      3.09 o 
  -4  12   7        3.91        4.43      2.32 o 
  -3  12   7       50.18       43.89      4.10 o 
  -2  12   7       12.97       12.10      2.70 o 
  -1  12   7       12.71       12.31      2.72 o 
   0  12   7       22.43       17.76      3.36 o 
   1  12   7        6.70        3.79      2.28 o 
   2  12   7        0.31        1.51      2.33 o 
   3  12   7       33.80       29.38      5.00 o 
   4  12   7        4.62        6.52      3.67 o 
   5  12   7       14.80       15.94     10.32 o 
   6  12   7        0.00        1.03      4.08 o 
 -11  13   7        6.18        3.89      4.62 o 
 -10  13   7        0.00       -1.21      2.60 o 
  -9  13   7        0.56        3.24      2.33 o 
  -8  13   7        0.16        0.09      2.28 o 
  -7  13   7        1.02        2.46      2.47 o 
  -6  13   7        3.74        4.93      2.55 o 
  -5  13   7        6.64        7.17      2.61 o 
  -4  13   7        4.42        0.07      2.18 o 
  -3  13   7       21.43       17.67      3.47 o 
  -2  13   7       15.58       16.43      2.97 o 
  -1  13   7        0.00       -0.60      2.07 o 
   0  13   7        7.73        3.86      2.34 o 
   1  13   7        5.34        3.90      2.73 o 
   2  13   7        0.67       -1.30      2.15 o 
   3  13   7        0.00       -2.90      2.90 o 
   4  13   7        0.59       -0.72      7.14 o 
   5  13   7        5.00       12.33      4.60 o 
 -10  14   7        0.00       -2.45      2.73 o 
  -9  14   7        7.65        5.61      2.66 o 
  -8  14   7        3.37        4.23      2.76 o 
  -7  14   7        5.68        7.16      2.87 o 
  -6  14   7       38.63       41.01      4.55 o 
  -5  14   7        2.77        1.18      2.30 o 
  -4  14   7       11.88       21.31      3.93 o 
  -3  14   7       20.73       25.99      3.64 o 
  -2  14   7       21.02       17.86      3.25 o 
  -1  14   7       25.00       27.96      5.37 o 
   0  14   7        9.92       12.03      3.02 o 
   1  14   7        5.86       11.51      3.08 o 
   2  14   7        4.03        8.48      3.61 o 
   3  14   7       16.51       14.62      4.35 o 
   4  14   7        2.38        3.74      3.95 o 
   5  14   7        2.44        5.19      4.42 o 
 -10  15   7        0.03       -1.86      4.06 o 
  -9  15   7        0.92        3.57      2.62 o 
  -8  15   7        1.94        5.06      2.99 o 
  -7  15   7        0.95        2.28      2.54 o 
  -6  15   7        1.12        2.43      2.56 o 
  -5  15   7        9.25       12.32      4.84 o 
  -4  15   7       22.31       28.44      4.00 o 
  -3  15   7        1.27        1.94      2.52 o 
  -2  15   7        3.56        5.06      2.57 o 
  -1  15   7        4.23        6.98      2.80 o 
   0  15   7        0.48        0.88      2.43 o 
   1  15   7        6.21        1.60      3.11 o 
   2  15   7        2.40        0.31      5.71 o 
   3  15   7       17.59       13.48      4.41 o 
   4  15   7        3.02        3.74      4.24 o 
  -9  16   7        0.01       -2.40      2.40 o 
  -8  16   7        1.82       -0.91      2.80 o 
  -7  16   7        6.12        6.72      4.33 o 
  -6  16   7        1.37       -1.00      3.55 o 
  -5  16   7        4.99        5.84      2.84 o 
  -4  16   7        8.01       19.09      3.57 o 
  -3  16   7        1.32       -2.20      2.23 o 
  -2  16   7       10.72       10.84      3.07 o 
  -1  16   7        0.40        4.25      2.71 o 
   0  16   7        1.05        5.07      2.74 o 
   1  16   7        6.63        6.85      5.71 o 
   2  16   7        5.70        6.94      3.81 o 
   3  16   7        3.23        4.06      4.03 o 
  -8  17   7        0.15        0.22      3.06 o 
  -7  17   7        6.55       12.05      3.50 o 
  -6  17   7        0.23        0.91      3.50 o 
  -5  17   7        4.13        2.88      2.78 o 
  -4  17   7       10.07        8.06      3.10 o 
  -3  17   7        3.18        3.13      2.70 o 
  -2  17   7        0.30       -1.13      2.33 o 
  -1  17   7        3.11        5.25      2.91 o 
   0  17   7        1.26       -2.41      2.91 o 
   1  17   7        0.51        0.54      3.37 o 
   2  17   7        0.13       -3.18      3.18 o 
  -7  18   7       11.44       15.12      3.72 o 
  -6  18   7       15.31       24.00      4.25 o 
  -5  18   7        4.87        7.47      3.26 o 
  -4  18   7        0.90       -1.45      2.55 o 
  -3  18   7        8.43       11.13      3.39 o 
  -2  18   7       11.53        8.98      4.54 o 
  -1  18   7        0.07       -1.68      3.01 o 
   0  18   7        1.52       -0.47      6.92 o 
   1  18   7        1.07       -2.83      3.69 o 
  -6  19   7        0.49        0.41      3.14 o 
  -5  19   7        0.00        2.20      3.25 o 
  -4  19   7        0.46       -0.53      2.92 o 
  -3  19   7        0.69       -1.36      2.88 o 
  -2  19   7        9.82       17.91      4.66 o 
  -1  19   7        1.67        5.16      4.45 o 
   0  19   7        1.90        0.64      3.96 o 
 -13   0   8        2.32        3.18      3.59 o 
 -12   0   8       16.14       14.39      4.78 o 
 -11   0   8       28.56       41.54      5.51 o 
 -10   0   8        4.04       -0.10      2.45 o 
  -9   0   8        9.14        5.74      2.66 o 
  -8   0   8       16.44       14.42      2.99 o 
  -7   0   8      173.52      169.40      6.91 o 
  -6   0   8       22.35       19.45      2.71 o 
  -5   0   8       12.41       15.34      1.54 o 
  -4   0   8       27.45       34.92      6.26 o 
  -3   0   8       16.20       14.71      4.39 o 
  -2   0   8       60.49       68.94      3.10 o 
  -1   0   8       17.78       23.72      3.18 o 
   0   0   8      271.42      297.15     11.75 o 
   1   0   8      187.34      215.23     10.87 o 
   2   0   8      106.03       99.49      8.68 o 
   3   0   8       36.24       30.42      6.15 o 
   4   0   8        0.07       -1.10      3.51 o 
   5   0   8        0.00        0.11      3.84 o 
   6   0   8       16.56        7.03      5.27 o 
   7   0   8        5.53        1.87      5.27 o 
 -13   1   8        8.12        8.38      3.27 o 
 -12   1   8        1.91       -1.35      2.03 o 
 -11   1   8        0.08       -1.76      2.00 o 
 -10   1   8       14.01       19.52      2.78 o 
  -9   1   8        1.07        2.13      1.70 o 
  -8   1   8        2.17        2.18      2.01 o 
  -7   1   8       25.61       25.73      2.28 o 
  -6   1   8        5.87        7.83      1.44 o 
  -5   1   8       39.59       41.56      2.18 o 
  -4   1   8       37.26       30.14      4.14 o 
  -3   1   8      116.59      116.68      6.48 o 
  -2   1   8        0.49        0.20      0.83 o 
  -1   1   8        0.00       -0.38      1.15 o 
   0   1   8       18.44       20.48      6.26 o 
   1   1   8        0.32        0.94      2.06 o 
   2   1   8       53.34       55.77      7.36 o 
   3   1   8       92.24       83.35      5.90 o 
   4   1   8        0.35       -1.15      2.25 o 
   5   1   8        3.10        1.98      2.87 o 
   6   1   8        3.29        9.39      3.96 o 
   7   1   8        0.40        6.02      4.00 o 
 -13   2   8       11.77       17.68      3.82 o 
 -12   2   8        0.28        1.14      2.30 o 
 -11   2   8       10.59        5.11      2.38 o 
 -10   2   8        0.08       -0.81      1.79 o 
  -9   2   8       19.49       19.93      2.51 o 
  -8   2   8        3.65       -0.11      1.41 o 
  -7   2   8        8.94        9.72      1.75 o 
  -6   2   8        0.19       -0.21      1.30 o 
  -5   2   8       18.41       15.76      1.89 o 
  -4   2   8        0.04        0.27      0.81 o 
  -3   2   8      283.71      300.30      6.95 o 
  -2   2   8      292.85      288.59      6.09 o 
  -1   2   8       35.08       36.09      2.50 o 
   0   2   8        7.19        5.45      1.82 o 
   1   2   8       34.10       41.19      3.96 o 
   2   2   8      498.46      510.63     20.70 o 
   3   2   8       51.52       52.66      8.35 o 
   4   2   8       20.27       23.15      5.44 o 
   5   2   8        2.08        2.80      3.06 o 
   6   2   8        0.05       -3.33      3.46 o 
   7   2   8        0.65        8.41      8.40 o 
 -13   3   8        0.02        1.49      2.91 o 
 -12   3   8        7.79        5.98      2.87 o 
 -11   3   8        1.09        3.84      3.95 o 
 -10   3   8       25.46       20.87      2.83 o 
  -9   3   8        4.10        3.64      1.74 o 
  -8   3   8        0.09       -0.42      1.39 o 
  -7   3   8       21.09       23.49      2.29 o 
  -6   3   8       14.78       17.25      1.92 o 
  -5   3   8        1.84        3.50      1.65 o 
  -4   3   8        6.31        4.89      0.95 o 
  -3   3   8        0.06        1.20      0.69 o 
  -2   3   8       50.49       60.86      2.78 o 
  -1   3   8        5.51        2.79      1.35 o 
   0   3   8       48.76       45.83      3.61 o 
   1   3   8       84.01       72.13      4.70 o 
   2   3   8      149.61      147.91      9.77 o 
   3   3   8        5.99        7.22      3.06 o 
   4   3   8       59.18       59.23      7.14 o 
   5   3   8        4.27        6.33      3.28 o 
   6   3   8        2.07       -1.64      3.03 o 
   7   3   8        0.09       -0.10      4.12 o 
 -13   4   8        8.66        9.86      3.49 o 
 -12   4   8        0.03       -0.44      2.77 o 
 -11   4   8        5.38        7.71      2.47 o 
 -10   4   8        2.78        0.18      1.83 o 
  -9   4   8       25.65       23.49      2.77 o 
  -8   4   8       16.37       11.07      2.06 o 
  -7   4   8      107.42      100.32      4.20 o 
  -6   4   8      239.82      247.90      7.45 o 
  -5   4   8       19.44       22.50      2.05 o 
  -4   4   8        7.35        6.51      1.43 o 
  -3   4   8       58.62       65.44      4.29 o 
  -2   4   8       55.46       67.89      6.01 o 
  -1   4   8       55.19       68.65      3.42 o 
   0   4   8       47.04       44.95      3.27 o 
   1   4   8       41.20       36.45      4.03 o 
   2   4   8      106.59      113.35      6.48 o 
   3   4   8        1.70        1.60      4.01 o 
   4   4   8       15.81       22.21      4.18 o 
   5   4   8        0.04        2.86      3.18 o 
   6   4   8        0.96       -0.55      3.14 o 
   7   4   8        8.56       12.64      4.69 o 
 -13   5   8        0.04       -2.66      2.66 o 
 -12   5   8        0.92        3.59      2.90 o 
 -11   5   8       15.46       15.87      3.41 o 
 -10   5   8       30.57       31.60      3.30 o 
  -9   5   8       31.78       28.66      3.82 o 
  -8   5   8        2.38       -1.16      1.44 o 
  -7   5   8       18.44       13.03      1.82 o 
  -6   5   8       63.40       65.73      3.33 o 
  -5   5   8        0.20        0.18      1.21 o 
  -4   5   8       78.87       78.66      5.39 o 
  -3   5   8       48.98       47.32      2.86 o 
  -2   5   8        0.11        0.35      2.49 o 
  -1   5   8       75.90       70.05      9.16 o 
   0   5   8       51.10       47.33      3.45 o 
   1   5   8      144.94      151.79      6.99 o 
   2   5   8        9.40        6.81      2.80 o 
   3   5   8        1.52        3.90      2.72 o 
   4   5   8        6.45        7.33      3.26 o 
   5   5   8       19.63       20.93      5.93 o 
   6   5   8        2.35        2.53      3.41 o 
 -13   6   8        5.98        5.80      4.07 o 
 -12   6   8       20.14       18.06      3.92 o 
 -11   6   8       44.51       45.84      4.91 o 
 -10   6   8       10.80       16.50      3.27 o 
  -9   6   8       15.88       20.95      2.74 o 
  -8   6   8       45.24       47.85      3.63 o 
  -7   6   8       61.65       55.65      3.39 o 
  -6   6   8      130.19      148.80      5.54 o 
  -5   6   8      223.19      216.47      6.75 o 
  -4   6   8      493.79      522.52     10.83 o 
  -3   6   8       70.53       65.21      4.81 o 
  -2   6   8      205.77      191.76     10.61 o 
  -1   6   8       24.82       23.71      4.82 o 
   0   6   8        3.50        0.34      1.69 o 
   1   6   8       56.53       59.51      8.24 o 
   2   6   8        1.10        0.62      2.37 o 
   3   6   8        4.66        3.65      2.76 o 
   4   6   8       26.44       23.67      4.34 o 
   5   6   8        0.14        1.50      3.14 o 
   6   6   8        0.00        0.37      3.41 o 
 -12   7   8       12.93       11.65      3.60 o 
 -11   7   8        6.20       12.34      4.16 o 
 -10   7   8        5.32        3.11      2.47 o 
  -9   7   8        0.15       -0.64      1.83 o 
  -8   7   8        6.33        7.70      1.81 o 
  -7   7   8        1.83        0.51      1.94 o 
  -6   7   8        5.06        2.56      4.38 o 
  -5   7   8      151.67      152.94      5.70 o 
  -4   7   8        1.03        0.04      2.65 o 
  -3   7   8       31.83       37.65      3.34 o 
  -2   7   8       20.35       26.15      2.81 o 
  -1   7   8       22.77       21.99      2.80 o 
   0   7   8      108.16      117.04      7.61 o 
   1   7   8       10.65        6.71      3.40 o 
   2   7   8        4.02        3.24      2.79 o 
   3   7   8        5.89        4.87      2.81 o 
   4   7   8        0.92        2.19      3.46 o 
   5   7   8        1.42        2.27      3.22 o 
   6   7   8        1.67        4.27      3.89 o 
 -12   8   8       21.49       22.43      5.64 o 
 -11   8   8       13.67       15.46      3.51 o 
 -10   8   8        0.05       -2.13      2.13 o 
  -9   8   8        1.84        2.13      2.27 o 
  -8   8   8        8.92        5.27      2.01 o 
  -7   8   8       68.74       60.57     11.59 o 
  -6   8   8       15.95       19.30      3.02 o 
  -5   8   8       11.30        9.14      2.40 o 
  -4   8   8        0.90        0.58      1.90 o 
  -3   8   8        5.04        2.77      1.81 o 
  -2   8   8        1.12       -1.47      1.56 o 
  -1   8   8        3.59        5.28      2.10 o 
   0   8   8       22.88       20.46      2.91 o 
   1   8   8       11.59        9.69      2.55 o 
   2   8   8        0.44        1.53      2.64 o 
   3   8   8        2.48        2.08      2.76 o 
   4   8   8        0.00        4.11      2.98 o 
   5   8   8        3.88       13.76      4.23 o 
   6   8   8        1.04        4.55      4.15 o 
 -12   9   8        6.54        5.56      3.27 o 
 -11   9   8       10.80        5.53      3.06 o 
 -10   9   8       12.84       10.33      2.99 o 
  -9   9   8        6.00        5.95      2.62 o 
  -8   9   8        0.25       -1.84      1.84 o 
  -7   9   8       19.58       25.27      3.34 o 
  -6   9   8       10.05        8.45      2.42 o 
  -5   9   8        1.13       -0.06      1.86 o 
  -4   9   8      190.10      188.57      8.65 o 
  -3   9   8       17.16       16.58      3.34 o 
  -2   9   8        2.26        0.94      3.48 o 
  -1   9   8        1.31        0.83      2.88 o 
   0   9   8       58.96       50.40      3.98 o 
   1   9   8        0.07       -0.12      2.05 o 
   2   9   8       13.76        8.87      3.24 o 
   3   9   8        0.43        2.21      4.61 o 
   4   9   8        0.22        0.20      3.09 o 
   5   9   8        1.26        0.53      3.24 o 
   6   9   8        0.05       -1.65      3.80 o 
 -12  10   8        7.35       11.66      3.59 o 
 -11  10   8        0.33        2.38      2.89 o 
 -10  10   8       10.90        8.21      3.02 o 
  -9  10   8        0.05        0.20      1.92 o 
  -8  10   8        0.05       -1.98      1.98 o 
  -7  10   8       24.62       25.39      3.46 o 
  -6  10   8       91.08       86.08      5.05 o 
  -5  10   8       53.72       61.42      4.34 o 
  -4  10   8        6.20        5.73      2.24 o 
  -3  10   8       44.22       44.32      3.85 o 
  -2  10   8        0.33       -0.94      1.79 o 
  -1  10   8       19.51       23.15      3.13 o 
   0  10   8        0.06        0.37      1.97 o 
   1  10   8        0.04        0.73      2.17 o 
   2  10   8       10.13        8.09      3.28 o 
   3  10   8        3.76        4.33      5.11 o 
   4  10   8        0.00       -4.61      6.59 o 
   5  10   8        3.09        2.62      3.84 o 
 -11  11   8        2.92        0.36      2.85 o 
 -10  11   8        4.58        7.75      3.16 o 
  -9  11   8        0.05        0.79      3.19 o 
  -8  11   8        8.14       10.32      2.90 o 
  -7  11   8        6.14        6.46      2.70 o 
  -6  11   8       63.49       53.06      8.16 o 
  -5  11   8       37.11       38.87      4.43 o 
  -4  11   8        2.96        1.75      2.12 o 
  -3  11   8       17.60       25.13      3.29 o 
  -2  11   8        1.98        1.68      2.10 o 
  -1  11   8       12.67        9.73      2.62 o 
   0  11   8        6.67        4.65      2.63 o 
   1  11   8       40.15       24.96      3.57 o 
   2  11   8        0.04       -1.59      2.64 o 
   3  11   8        0.88       -1.76      2.79 o 
   4  11   8        7.23       13.82      4.54 o 
   5  11   8        3.05        1.69      8.29 o 
 -11  12   8        3.20        6.51      3.63 o 
 -10  12   8        1.29        6.23      3.07 o 
  -9  12   8        2.74        0.05      2.54 o 
  -8  12   8        3.82        6.59      2.89 o 
  -7  12   8        7.07        2.45      3.18 o 
  -6  12   8       16.23       23.80      4.38 o 
  -5  12   8       54.00       50.58      4.47 o 
  -4  12   8       13.78        4.00      2.65 o 
  -3  12   8        2.52        3.16      2.31 o 
  -2  12   8        0.00       -1.81      1.81 o 
  -1  12   8       47.82       39.44      4.16 o 
   0  12   8       43.00       41.92      4.35 o 
   1  12   8        8.12        6.96      2.72 o 
   2  12   8        8.15        8.93      7.03 o 
   3  12   8        0.00       -2.10      3.13 o 
   4  12   8        0.06       -0.40      3.35 o 
 -10  13   8        1.39        4.41      3.17 o 
  -9  13   8        4.41        8.23      2.67 o 
  -8  13   8        6.47        8.43      2.96 o 
  -7  13   8       10.40        6.28      2.89 o 
  -6  13   8        1.46        3.02      2.60 o 
  -5  13   8       46.63       34.65      6.64 o 
  -4  13   8       35.94       19.07      3.38 o 
  -3  13   8        8.78        6.77      2.59 o 
  -2  13   8        2.14        0.85      2.23 o 
  -1  13   8        7.89        4.71      3.72 o 
   0  13   8        0.90       -1.51      3.02 o 
   1  13   8       12.48       15.61      4.09 o 
   2  13   8        2.67        5.84      3.63 o 
   3  13   8        1.42       -0.08      3.11 o 
   4  13   8        0.71        2.66      5.77 o 
 -10  14   8        0.01       -0.43      2.53 o 
  -9  14   8        1.20       -2.15      2.15 o 
  -8  14   8        0.18        0.46      2.63 o 
  -7  14   8        4.35        3.79      2.75 o 
  -6  14   8       21.72       25.29      3.96 o 
  -5  14   8       64.54       41.32      4.55 o 
  -4  14   8       19.12       12.51      3.02 o 
  -3  14   8        0.01       -0.03      2.15 o 
  -2  14   8        1.88        4.15      2.46 o 
  -1  14   8        3.94        3.66      2.64 o 
   0  14   8        9.34       10.77      3.05 o 
   1  14   8        0.38        2.82      2.57 o 
   2  14   8        5.50       10.49      4.11 o 
   3  14   8        1.83        5.13      3.80 o 
  -9  15   8        4.30        7.03      3.00 o 
  -8  15   8        0.02        0.21      2.76 o 
  -7  15   8        0.99        2.27      2.61 o 
  -6  15   8        9.75       10.83      3.14 o 
  -5  15   8       47.24       40.72      4.70 o 
  -4  15   8        2.05        2.31      2.58 o 
  -3  15   8        0.08        2.73      2.52 o 
  -2  15   8        1.10        1.19      2.38 o 
  -1  15   8        5.54        5.24      2.76 o 
   0  15   8        0.80        5.31      2.91 o 
   1  15   8        0.54        1.16      3.31 o 
   2  15   8        1.66       -0.44      3.29 o 
   3  15   8        3.73        7.63      4.42 o 
  -8  16   8        0.17        0.34      2.87 o 
  -7  16   8        6.85        5.88      3.10 o 
  -6  16   8        1.10        1.59      2.80 o 
  -5  16   8        6.03        6.76      4.23 o 
  -4  16   8        1.75        2.29      2.60 o 
  -3  16   8        5.96        2.82      2.80 o 
  -2  16   8        1.61        4.00      2.69 o 
  -1  16   8        5.08        5.48      3.31 o 
   0  16   8        0.12       -1.27      3.27 o 
   1  16   8        1.99        1.31      3.45 o 
   2  16   8        0.21        4.86      4.30 o 
  -7  17   8        0.56        1.46      2.98 o 
  -6  17   8        0.00       -1.33      2.84 o 
  -5  17   8        0.48        3.54      2.92 o 
  -4  17   8        0.29       -0.28      2.63 o 
  -3  17   8        1.83        0.67      2.78 o 
  -2  17   8        2.70        4.04      2.93 o 
  -1  17   8        3.83       -0.67      3.11 o 
   0  17   8        1.91        2.65      3.60 o 
   1  17   8        3.61        5.18      4.61 o 
  -6  18   8        4.32        4.15      4.19 o 
  -5  18   8        6.75        5.68      3.35 o 
  -4  18   8        1.34        3.01      3.13 o 
  -3  18   8        1.51        3.40      3.23 o 
  -2  18   8        4.59       10.99      3.62 o 
  -1  18   8        0.54        4.88      4.21 o 
   0  18   8        0.80        1.99      4.00 o 
 -13   1   9        0.31        1.91      2.94 o 
 -12   1   9        3.68        6.75      2.73 o 
 -11   1   9       11.27       12.37      2.71 o 
 -10   1   9       12.18       17.00      2.65 o 
  -9   1   9       20.26       21.14      2.67 o 
  -8   1   9        4.24        4.91      1.66 o 
  -7   1   9        0.00        1.02      1.43 o 
  -6   1   9       14.19       16.04      2.27 o 
  -5   1   9        5.00        3.47      1.08 o 
  -4   1   9        9.33        7.24      3.84 o 
  -3   1   9       49.13       53.06      5.20 o 
  -2   1   9       26.22       25.56      2.14 o 
  -1   1   9       10.13       17.30      3.73 o 
   0   1   9       39.24       37.94      3.69 o 
   1   1   9      101.30       92.15      5.67 o 
   2   1   9       35.57       31.93      6.04 o 
   3   1   9        3.73        2.27      2.79 o 
   4   1   9        0.90        1.28      2.91 o 
   5   1   9       32.16       33.72      5.31 o 
   6   1   9       14.35       22.74      4.97 o 
 -13   2   9        0.86        1.37      2.85 o 
 -12   2   9        6.06        6.57      2.70 o 
 -11   2   9        5.16        6.80      2.43 o 
 -10   2   9        8.19       11.02      2.38 o 
  -9   2   9        2.24        4.32      1.86 o 
  -8   2   9       34.50       29.49      2.73 o 
  -7   2   9        8.83        8.77      1.73 o 
  -6   2   9       55.33       49.70      2.35 o 
  -5   2   9        5.25        7.14      1.24 o 
  -4   2   9       11.57        9.26      1.65 o 
  -3   2   9        2.59        2.16      1.42 o 
  -2   2   9        0.12        0.40      1.31 o 
  -1   2   9        8.40        7.38      2.69 o 
   0   2   9       51.45       52.05      4.04 o 
   1   2   9       22.58       32.31      3.98 o 
   2   2   9       70.11       69.50     10.87 o 
   3   2   9        5.22        3.31      2.83 o 
   4   2   9       15.80       18.51      4.14 o 
   5   2   9        4.19        5.88      4.23 o 
   6   2   9        0.06        5.01      4.14 o 
 -13   3   9       17.61       20.43      4.19 o 
 -12   3   9       14.78       12.82      3.41 o 
 -11   3   9        2.25        3.93      2.24 o 
 -10   3   9        0.00       -0.59      1.75 o 
  -9   3   9        2.07        2.24      1.75 o 
  -8   3   9        9.96        8.90      1.98 o 
  -7   3   9        0.14        0.43      1.40 o 
  -6   3   9       24.37       19.92      2.04 o 
  -5   3   9        0.88        0.03      1.32 o 
  -4   3   9       66.57       62.23      3.44 o 
  -3   3   9       13.36       13.73      1.60 o 
  -2   3   9        4.04        3.98      1.40 o 
  -1   3   9        1.30        0.59      1.49 o 
   0   3   9       88.66       81.58     14.17 o 
   1   3   9      195.92      204.27      8.08 o 
   2   3   9       20.07       17.27      6.97 o 
   3   3   9        3.47       -1.12      2.56 o 
   4   3   9        3.20        5.45      3.14 o 
   5   3   9        1.51        4.91      3.52 o 
   6   3   9       10.33        9.60      7.03 o 
 -13   4   9        3.25       -1.66      2.77 o 
 -12   4   9        7.85       13.03      3.54 o 
 -11   4   9       10.91       10.62      2.69 o 
 -10   4   9       17.64       19.49      2.90 o 
  -9   4   9        4.81        3.32      2.02 o 
  -8   4   9       18.79       15.19      2.81 o 
  -7   4   9       84.48       79.28      3.27 o 
  -6   4   9      222.21      211.23      5.59 o 
  -5   4   9       68.21       60.04      3.01 o 
  -4   4   9      100.52       87.55      4.69 o 
  -3   4   9        2.99        5.92      1.49 o 
  -2   4   9        0.25       -1.45      1.45 o 
  -1   4   9        5.87        5.07      2.46 o 
   0   4   9       41.38       40.67      3.96 o 
   1   4   9        1.38       -1.49      7.74 o 
   2   4   9        1.99       -1.75      2.37 o 
   3   4   9       10.51       18.61      3.88 o 
   4   4   9        1.78        1.61      5.33 o 
   5   4   9        7.16        4.71      3.53 o 
   6   4   9       12.77       11.39      4.81 o 
 -13   5   9        3.99        0.95      3.12 o 
 -12   5   9        5.96        3.96      2.95 o 
 -11   5   9        1.32        0.01      2.45 o 
 -10   5   9        0.32       -1.75      1.75 o 
  -9   5   9       73.10       78.93      4.31 o 
  -8   5   9        0.78       -0.19      2.17 o 
  -7   5   9       50.05       55.14      3.41 o 
  -6   5   9      101.13       95.10      7.62 o 
  -5   5   9      242.67      247.41      6.66 o 
  -4   5   9        8.02        5.05      1.69 o 
  -3   5   9       59.89       59.32      3.32 o 
  -2   5   9       46.70       43.97      3.14 o 
  -1   5   9       12.47       12.21      2.22 o 
   0   5   9        5.26        6.51      4.56 o 
   1   5   9       12.79        9.90      6.26 o 
   2   5   9        6.31        0.72      2.64 o 
   3   5   9        0.00        1.24      2.83 o 
   4   5   9        8.55       16.35      4.03 o 
   5   5   9        0.17       -2.98      3.09 o 
 -12   6   9        0.00        1.28      2.85 o 
 -11   6   9        3.05        0.62      2.88 o 
 -10   6   9        0.52        0.63      1.97 o 
  -9   6   9        2.53        2.05      1.96 o 
  -8   6   9        0.43        1.02      1.50 o 
  -7   6   9       13.46       10.76      2.18 o 
  -6   6   9      200.70      196.26      6.41 o 
  -5   6   9      239.73      258.05      7.97 o 
  -4   6   9      141.17      143.46      5.63 o 
  -3   6   9       13.36       10.43      2.06 o 
  -2   6   9       83.75       86.87      4.17 o 
  -1   6   9      112.87      103.47      9.33 o 
   0   6   9        3.15        3.60      2.08 o 
   1   6   9        1.64        2.69      2.45 o 
   2   6   9       13.43       18.37      5.16 o 
   3   6   9        3.04        2.23      2.92 o 
   4   6   9        0.29       -1.21      2.95 o 
   5   6   9        1.11       -0.52      3.22 o 
 -12   7   9        0.06        2.07      2.87 o 
 -11   7   9        3.31        0.38      2.59 o 
 -10   7   9        4.54       11.01      3.58 o 
  -9   7   9       13.83       15.12      3.47 o 
  -8   7   9       25.53       25.43      3.71 o 
  -7   7   9       11.26        7.21      2.28 o 
  -6   7   9       14.83       18.59      2.80 o 
  -5   7   9       69.07       78.66      4.70 o 
  -4   7   9        6.86        6.07      3.55 o 
  -3   7   9       10.73        4.63      3.37 o 
  -2   7   9        1.09        1.20      1.77 o 
  -1   7   9      149.02      136.08      5.67 o 
   0   7   9       27.06       25.13      7.24 o 
   1   7   9        4.54        3.64      4.67 o 
   2   7   9        0.60        0.37      2.58 o 
   3   7   9        3.49        6.92      4.61 o 
   4   7   9        1.68        2.98      3.26 o 
   5   7   9        0.04       -0.15      3.51 o 
 -12   8   9        0.97        0.36      3.06 o 
 -11   8   9        5.05        2.22      2.91 o 
 -10   8   9        4.06        5.52      2.67 o 
  -9   8   9        0.61       -0.31      2.57 o 
  -8   8   9        2.61        5.49      2.31 o 
  -7   8   9       48.20       45.00      4.08 o 
  -6   8   9       18.81       11.70      2.55 o 
  -5   8   9       42.55       39.25      3.66 o 
  -4   8   9       24.57       24.00      3.02 o 
  -3   8   9       69.13       65.38      4.11 o 
  -2   8   9       65.44       53.80      3.95 o 
  -1   8   9       73.38       70.08      4.44 o 
   0   8   9        0.00        0.15      1.97 o 
   1   8   9        0.30        1.99      2.58 o 
   2   8   9        2.44        1.39      2.69 o 
   3   8   9        4.99       10.49      3.72 o 
   4   8   9       19.14       22.17      4.81 o 
   5   8   9        4.94        9.54      3.88 o 
 -12   9   9        0.03       -0.24      3.02 o 
 -11   9   9        4.59        6.32      3.38 o 
 -10   9   9        2.49       -0.44      2.45 o 
  -9   9   9        1.45        0.91      2.00 o 
  -8   9   9        0.34        1.90      2.29 o 
  -7   9   9        1.03        3.60      2.41 o 
  -6   9   9       11.54       14.37      2.94 o 
  -5   9   9       44.11       45.75      8.58 o 
  -4   9   9        2.46        1.03      2.00 o 
  -3   9   9       39.80       42.14      6.13 o 
  -2   9   9       43.66       46.96      5.09 o 
  -1   9   9        4.03        6.72      2.27 o 
   0   9   9        0.93       -0.27      1.92 o 
   1   9   9        2.68        0.22      2.80 o 
   2   9   9        3.13        1.76      5.11 o 
   3   9   9        0.90        0.07      2.99 o 
   4   9   9       11.98       21.02      4.88 o 
 -11  10   9        4.74        6.20      3.22 o 
 -10  10   9        1.83       -0.51      2.62 o 
  -9  10   9        2.73        4.83      2.25 o 
  -8  10   9        5.26       18.52      4.70 o 
  -7  10   9        7.54       10.24      2.76 o 
  -6  10   9       49.60       35.16      3.89 o 
  -5  10   9       20.16       17.41      3.14 o 
  -4  10   9       22.06       25.40      3.87 o 
  -3  10   9        0.11        0.86      2.05 o 
  -2  10   9        4.77        3.89      2.23 o 
  -1  10   9       26.10       25.75      3.33 o 
   0  10   9        0.02       -0.47      2.79 o 
   1  10   9        5.70        2.78      2.86 o 
   2  10   9        0.60        5.67      3.30 o 
   3  10   9        0.51        6.26      3.64 o 
   4  10   9        2.22        4.34      3.80 o 
 -11  11   9        0.00        1.73      3.00 o 
 -10  11   9        2.06        9.76      3.42 o 
  -9  11   9        2.72        1.17      2.24 o 
  -8  11   9       11.40       18.56      3.49 o 
  -7  11   9       18.26       17.05      3.46 o 
  -6  11   9        6.98        7.06      2.73 o 
  -5  11   9       20.25       16.56      3.10 o 
  -4  11   9       17.96       20.22      3.96 o 
  -3  11   9       12.68       10.10      2.68 o 
  -2  11   9        4.63        1.20      2.20 o 
  -1  11   9        4.84        2.90      2.38 o 
   0  11   9        0.61        5.20      2.40 o 
   1  11   9        0.49       -1.19      2.30 o 
   2  11   9        0.02        2.31      4.17 o 
   3  11   9       12.43       13.72      4.24 o 
   4  11   9        3.51        4.67      4.02 o 
 -10  12   9        1.78        1.50      2.96 o 
  -9  12   9        0.43        1.44      2.24 o 
  -8  12   9        0.27       -0.97      2.35 o 
  -7  12   9        7.01        5.09      2.76 o 
  -6  12   9       19.48       17.15      3.33 o 
  -5  12   9       13.79        6.57      2.73 o 
  -4  12   9        0.81        2.00      2.43 o 
  -3  12   9        0.01       -0.77      2.11 o 
  -2  12   9        3.87        5.42      2.61 o 
  -1  12   9        1.36        2.69      2.44 o 
   0  12   9        0.93        0.21      2.32 o 
   1  12   9        1.20        1.35      2.51 o 
   2  12   9        1.13        0.38      3.11 o 
   3  12   9        1.56       -3.07      6.09 o 
 -10  13   9        0.43        2.37      2.72 o 
  -9  13   9        1.89        2.46      2.48 o 
  -8  13   9        6.97        6.44      3.07 o 
  -7  13   9        3.00        1.64      2.62 o 
  -6  13   9        1.08        3.51      4.95 o 
  -5  13   9        0.02       -0.54      2.29 o 
  -4  13   9        2.29        2.62      3.21 o 
  -3  13   9        0.72        0.29      3.64 o 
  -2  13   9        2.20        1.32      2.35 o 
  -1  13   9        2.35        9.07      3.48 o 
   0  13   9        0.18       -0.17      2.54 o 
   1  13   9        0.06       -0.59      2.60 o 
   2  13   9        2.52        2.09      3.39 o 
   3  13   9        8.37       12.72      7.14 o 
  -9  14   9        1.87        4.19      3.17 o 
  -8  14   9       20.41       25.65      4.27 o 
  -7  14   9       12.22       18.62      3.61 o 
  -6  14   9        0.17       -1.90      2.47 o 
  -5  14   9        8.04       16.12      3.52 o 
  -4  14   9        3.71        0.78      2.69 o 
  -3  14   9        0.57       -0.21      2.47 o 
  -2  14   9       18.62       26.14      3.94 o 
  -1  14   9        3.12        3.92      5.01 o 
   0  14   9        4.59       10.05      4.49 o 
   1  14   9        2.33        9.17      6.37 o 
   2  14   9        3.72        7.95      4.08 o 
  -8  15   9        3.10        5.41      3.21 o 
  -7  15   9        0.01        0.82      2.86 o 
  -6  15   9        0.06        1.65      2.86 o 
  -5  15   9        0.68       -1.97      2.59 o 
  -4  15   9       24.15       22.56      5.47 o 
  -3  15   9       23.45       30.04      4.26 o 
  -2  15   9        0.00       -0.47      2.60 o 
  -1  15   9        0.01        3.04      3.46 o 
   0  15   9        1.20       -0.46      2.64 o 
   1  15   9        1.34        3.65      3.63 o 
  -7  16   9        5.95        4.29      5.62 o 
  -6  16   9        0.31       -0.40      2.74 o 
  -5  16   9        8.74        8.23      3.54 o 
  -4  16   9        0.60        1.90      4.57 o 
  -3  16   9        8.12       10.79      3.35 o 
  -2  16   9        5.44        3.50      2.97 o 
  -1  16   9        1.43        0.76      2.67 o 
   0  16   9        1.60       -1.90      3.64 o 
  -6  17   9        0.20       -1.27      3.00 o 
  -5  17   9        0.35        3.99      3.15 o 
  -4  17   9        6.60        7.71      3.22 o 
  -3  17   9        2.74        1.16      2.93 o 
  -2  17   9        0.00        1.43      2.99 o 
  -1  17   9        0.23        0.72      3.87 o 
 -13   0  10        1.69        1.98      3.72 o 
 -12   0  10        0.64       -1.79      6.26 o 
 -11   0  10        2.60        2.52      3.24 o 
 -10   0  10        0.46        3.69      3.03 o 
  -9   0  10        1.63        6.04      2.84 o 
  -8   0  10       27.38       32.22      3.99 o 
  -7   0  10       40.66       49.78      4.19 o 
  -6   0  10       27.54       22.62      6.26 o 
  -5   0  10       31.43       33.71      7.03 o 
  -4   0  10       87.58       88.29      9.33 o 
  -3   0  10        0.47       -3.29      3.29 o 
  -1   0  10       20.28       15.70      3.62 o 
   1   0  10      224.15      234.89     12.74 o 
   2   0  10        3.69       -3.40      3.40 o 
   3   0  10        0.83        0.66      3.95 o 
   4   0  10        3.58        4.83      4.94 o 
   5   0  10        1.58        0.88      4.83 o 
 -13   1  10        0.00        3.12      2.93 o 
 -12   1  10        2.16        1.78      2.46 o 
 -11   1  10        1.66       -1.06      2.07 o 
 -10   1  10        8.27        9.34      2.40 o 
  -9   1  10        4.29        3.92      1.98 o 
  -8   1  10        0.73        0.72      1.65 o 
  -7   1  10        0.72        4.42      1.63 o 
  -6   1  10       12.15        8.68      3.34 o 
  -5   1  10       34.64       36.28      5.19 o 
  -4   1  10       14.25       11.97      3.68 o 
  -3   1  10       25.94       15.37      5.60 o 
  -1   1  10        0.17        1.04      1.86 o 
   0   1  10        1.57        1.68      2.52 o 
   1   1  10       14.59       16.28      3.52 o 
   2   1  10        2.28        1.57      2.67 o 
   3   1  10        4.64        0.93      2.87 o 
   4   1  10        0.02        3.29      3.34 o 
   5   1  10        2.11       -0.25      4.23 o 
 -13   2  10        1.61        3.13      3.49 o 
 -12   2  10        0.58        2.62      2.48 o 
 -11   2  10        4.19        5.25      2.34 o 
 -10   2  10        4.68        5.59      2.76 o 
  -9   2  10       17.35       17.48      2.56 o 
  -8   2  10       21.12       16.12      2.36 o 
  -7   2  10        5.69        8.46      1.80 o 
  -6   2  10       45.90       45.09      5.86 o 
  -5   2  10        9.17       12.63      3.77 o 
  -4   2  10       52.82       62.37      5.90 o 
  -3   2  10        1.75       -3.29      3.29 o 
  -2   2  10        1.04        2.28      1.99 o 
  -1   2  10       19.10       18.24      2.64 o 
   0   2  10        9.47       15.19      3.11 o 
   1   2  10       51.50       51.24     11.37 o 
   2   2  10        5.53       -0.77      3.79 o 
   3   2  10        0.08       -0.99      2.80 o 
   4   2  10       11.05       14.59      3.99 o 
   5   2  10        2.05        2.41      3.76 o 
 -12   3  10        2.66        4.56      2.89 o 
 -11   3  10        3.94        5.44      2.39 o 
 -10   3  10        1.25        3.75      2.15 o 
  -9   3  10        0.66        1.17      1.84 o 
  -8   3  10        1.22        0.68      1.73 o 
  -7   3  10        0.44        5.04      1.61 o 
  -6   3  10      115.43      122.32     11.28 o 
  -5   3  10       80.24       83.81      6.95 o 
  -4   3  10       13.92       22.29      6.70 o 
  -3   3  10        8.87        4.17      4.28 o 
  -2   3  10        1.60        3.42      1.61 o 
  -1   3  10       26.28       40.08      4.67 o 
   0   3  10       27.36       23.81      3.45 o 
   1   3  10        4.65        5.70      2.98 o 
   2   3  10        3.68        9.63      3.25 o 
   3   3  10        0.33        3.13      3.07 o 
   4   3  10        1.65        7.89      4.39 o 
 -12   4  10        6.72        6.12      3.07 o 
 -11   4  10        0.18        2.58      2.25 o 
 -10   4  10        1.16        0.05      2.01 o 
  -9   4  10        3.11        2.77      2.42 o 
  -8   4  10       52.61       48.27      3.49 o 
  -7   4  10        1.30        1.28      1.37 o 
  -6   4  10       24.94       25.01      2.39 o 
  -5   4  10       10.03        3.99      2.43 o 
  -4   4  10        0.26       -1.52      1.85 o 
  -3   4  10        0.07        0.94      1.88 o 
  -2   4  10       27.70       28.90      3.62 o 
  -1   4  10       30.44       28.00      4.72 o 
   0   4  10        2.80        5.83      2.71 o 
   1   4  10       51.60       63.86      5.51 o 
   2   4  10       11.50        8.27      3.28 o 
   3   4  10        0.84       -0.67      2.99 o 
   4   4  10        0.46        0.53      3.10 o 
 -12   5  10        2.91        4.84      2.87 o 
 -11   5  10        6.39        8.39      3.01 o 
 -10   5  10        0.81        1.00      2.05 o 
  -9   5  10       14.06       14.37      2.57 o 
  -8   5  10        3.79        2.92      1.86 o 
  -7   5  10       21.75       20.52      2.53 o 
  -6   5  10        1.34        2.87      1.80 o 
  -5   5  10        7.49        8.30      1.91 o 
  -4   5  10        0.02       -1.32      1.45 o 
  -3   5  10       67.65       67.08      3.69 o 
  -2   5  10        1.06        1.43      1.65 o 
  -1   5  10        0.03        1.67      2.01 o 
   0   5  10       10.42       15.58      4.12 o 
   1   5  10       34.78       30.96      4.54 o 
   2   5  10       28.25       23.43      5.22 o 
   3   5  10        8.38        5.56      3.16 o 
   4   5  10        2.76        4.99      3.61 o 
 -12   6  10        0.06        0.19      2.77 o 
 -11   6  10        0.08        1.58      2.71 o 
 -10   6  10        2.58        1.72      2.20 o 
  -9   6  10        1.48        0.77      2.25 o 
  -8   6  10       13.15       13.20      2.13 o 
  -7   6  10        0.06        0.50      1.93 o 
  -6   6  10       56.76       59.32      4.05 o 
  -5   6  10      106.71      102.00      7.77 o 
  -4   6  10        4.76        4.32      1.87 o 
  -3   6  10        1.28        1.86      1.70 o 
  -2   6  10        0.32        3.50      2.54 o 
  -1   6  10        2.21        1.93      2.32 o 
   0   6  10       10.15       15.62      3.30 o 
   1   6  10        9.68       14.30      6.31 o 
   2   6  10        4.15        5.80      3.17 o 
   3   6  10        0.50        4.54      3.45 o 
   4   6  10       19.29       18.61      4.75 o 
 -12   7  10        0.27        2.32      3.05 o 
 -11   7  10       22.44       22.69      6.22 o 
 -10   7  10        0.55       -0.15      2.35 o 
  -9   7  10        8.58        7.01      2.73 o 
  -8   7  10        1.25       -1.39      1.78 o 
  -7   7  10      174.70      178.83      6.69 o 
  -6   7  10       42.70       38.20      4.03 o 
  -5   7  10        6.97        5.18      2.21 o 
  -4   7  10       41.10       43.47      3.71 o 
  -3   7  10        6.23        3.64      1.99 o 
  -2   7  10        4.99        2.94      2.05 o 
  -1   7  10        4.23        3.79      2.21 o 
   0   7  10        6.52        9.04      3.05 o 
   1   7  10        1.34        3.73      2.99 o 
   2   7  10       11.53       20.04      4.23 o 
   3   7  10        7.05        7.87      3.55 o 
   4   7  10        0.10        1.55      3.56 o 
 -11   8  10        2.10       -0.50      2.82 o 
 -10   8  10        1.39        6.41      3.36 o 
  -9   8  10        0.23        6.32      2.58 o 
  -8   8  10       15.73       12.52      3.08 o 
  -7   8  10       12.76       14.57      2.86 o 
  -6   8  10       40.70       41.87      3.94 o 
  -5   8  10       10.17        9.20      2.48 o 
  -4   8  10        0.53       -0.78      1.89 o 
  -3   8  10        0.35        5.94      3.73 o 
  -2   8  10        0.36       -1.76      1.76 o 
  -1   8  10        4.31        4.17      2.24 o 
   0   8  10        3.36        2.35      2.90 o 
   1   8  10        3.37        7.53      3.24 o 
   2   8  10        0.00       -0.16      2.86 o 
   3   8  10        3.00       -0.55      3.35 o 
 -11   9  10        8.23        9.78      3.46 o 
 -10   9  10        6.35        6.88      4.18 o 
  -9   9  10       26.00       27.46      5.04 o 
  -8   9  10        8.27        8.84      2.82 o 
  -7   9  10       56.02       60.36      4.78 o 
  -6   9  10        0.07       -1.01      2.01 o 
  -5   9  10        7.55        1.90      3.67 o 
  -4   9  10        1.57        1.39      1.99 o 
  -3   9  10        3.35        1.04      2.14 o 
  -2   9  10        9.98        9.63      4.82 o 
  -1   9  10        0.75        2.33      2.15 o 
   0   9  10        4.39        4.32      4.07 o 
   1   9  10        2.52        5.65      3.26 o 
   2   9  10        7.17       14.59      4.03 o 
   3   9  10        1.18       -1.97      3.35 o 
 -11  10  10        0.73        0.77      2.95 o 
 -10  10  10        2.68        2.02      2.74 o 
  -9  10  10       10.80       11.78      2.87 o 
  -8  10  10        7.13        8.76      2.87 o 
  -7  10  10        2.22        0.95      2.52 o 
  -6  10  10        0.67       -0.74      2.32 o 
  -5  10  10       10.47        6.95      4.30 o 
  -4  10  10        4.28        8.38      3.07 o 
  -3  10  10        1.06        0.40      2.08 o 
  -2  10  10        5.59        3.37      2.41 o 
  -1  10  10        2.77        1.11      2.31 o 
   0  10  10        0.14       -1.76      2.19 o 
   1  10  10        4.99        7.43      3.56 o 
   2  10  10        5.16        9.83      3.73 o 
   3  10  10        6.65        8.38      4.03 o 
 -10  11  10        1.32       -1.65      2.68 o 
  -9  11  10        1.39        3.01      2.41 o 
  -8  11  10        7.63        2.78      2.79 o 
  -7  11  10        0.36       -0.04      2.46 o 
  -6  11  10        0.31        0.72      2.36 o 
  -5  11  10        0.05        0.94      2.33 o 
  -4  11  10        0.11        0.35      2.23 o 
  -3  11  10        0.09        0.20      2.17 o 
  -2  11  10        4.62        6.79      2.65 o 
  -1  11  10        4.33        2.81      2.55 o 
   0  11  10        5.45        5.37      2.79 o 
   1  11  10        7.63       10.00      3.72 o 
   2  11  10        2.98        0.82      3.53 o 
 -10  12  10        0.60        3.27      2.69 o 
  -9  12  10        1.39       -1.16      2.18 o 
  -8  12  10        0.45       -0.35      2.54 o 
  -7  12  10        0.02       -0.21      2.47 o 
  -6  12  10        1.49        5.23      2.59 o 
  -5  12  10        3.83        6.88      2.86 o 
  -4  12  10        0.00       -0.41      2.30 o 
  -3  12  10        1.65        3.72      2.54 o 
  -2  12  10        1.08        0.30      2.37 o 
  -1  12  10        5.01        4.49      2.72 o 
   0  12  10        1.61        4.39      3.13 o 
   1  12  10        0.20        1.34      3.18 o 
   2  12  10        0.09        0.23      3.48 o 
  -9  13  10        0.12        4.76      3.19 o 
  -8  13  10        0.39       -2.53      2.53 o 
  -7  13  10        1.44       -1.01      2.62 o 
  -6  13  10        0.00       -0.08      2.91 o 
  -5  13  10        0.49       -0.22      2.57 o 
  -4  13  10        3.36        5.94      2.88 o 
  -3  13  10        5.27        4.72      3.67 o 
  -2  13  10        1.93        1.61      2.64 o 
  -1  13  10        1.48        0.71      2.96 o 
   0  13  10        0.33        0.83      2.59 o 
   1  13  10        2.20        1.56      3.49 o 
  -8  14  10        0.41       -0.36      2.92 o 
  -7  14  10        5.65        7.69      3.15 o 
  -6  14  10        1.25        2.10      2.70 o 
  -5  14  10        2.97       -0.33      2.76 o 
  -4  14  10        4.13        5.26      3.00 o 
  -3  14  10        0.01       -0.75      3.39 o 
  -2  14  10        4.34        5.83      2.97 o 
  -1  14  10        4.67        0.61      2.82 o 
   0  14  10        1.53        3.49      3.06 o 
  -7  15  10        2.69        7.17      3.19 o 
  -6  15  10        1.84        3.32      3.05 o 
  -5  15  10        0.02        1.12      2.56 o 
  -4  15  10        0.02        0.51      2.83 o 
  -3  15  10        5.82       14.45      3.74 o 
  -2  15  10        1.48        3.11      2.89 o 
  -1  15  10        2.23       -0.12      3.41 o 
  -6  16  10       17.61        4.45      3.63 o 
  -5  16  10        2.21       -1.25      2.63 o 
  -4  16  10        5.74       13.73      3.69 o 
  -3  16  10        0.50        3.66      3.07 o 
  -2  16  10        2.23       -2.11      2.72 o 
 -12   1  11        7.89        9.42      2.96 o 
 -11   1  11        2.39        5.95      2.40 o 
 -10   1  11        1.69        2.15      3.57 o 
  -9   1  11        0.33       -2.38      2.90 o 
  -8   1  11       93.50       90.36     16.80 o 
  -7   1  11      116.50      108.24      8.03 o 
  -6   1  11       21.70       22.27      6.92 o 
  -5   1  11        0.44       -2.33      2.76 o 
  -4   1  11        9.59        7.47      5.16 o 
  -3   1  11        0.10       -3.07      3.07 o 
   1   1  11        0.46        3.86      2.87 o 
   2   1  11       11.36       15.42      3.80 o 
   3   1  11        0.26       -1.18      3.09 o 
 -12   2  11        2.59        3.74      2.71 o 
 -11   2  11        0.88       -1.49      2.17 o 
 -10   2  11       12.21       14.92      4.72 o 
  -9   2  11        1.23        0.33      3.49 o 
  -8   2  11       23.96       29.78      5.28 o 
  -7   2  11       35.87       43.11      6.21 o 
  -6   2  11       94.03       94.46      7.90 o 
  -5   2  11        6.24        6.93      3.63 o 
  -4   2  11        7.38        6.92      4.83 o 
  -3   2  11        0.10       -1.43      4.06 o 
   1   2  11        4.29        0.77      2.83 o 
   2   2  11        0.33       -3.07      3.84 o 
   3   2  11        0.14       -0.72      3.14 o 
 -12   3  11        0.03       -1.10      2.45 o 
 -11   3  11        0.10        2.75      2.39 o 
 -10   3  11        0.17       -1.94      3.20 o 
  -9   3  11        0.76        7.22      3.71 o 
  -8   3  11       13.57       11.50      4.15 o 
  -7   3  11       36.60       38.74     16.03 o 
  -6   3  11       24.72       26.85      5.16 o 
  -5   3  11        9.82       10.10      5.60 o 
  -4   3  11        1.84        2.31      4.39 o 
  -3   3  11       65.22       77.31      9.77 o 
   1   3  11        6.82       10.27      3.34 o 
   2   3  11        0.31        5.72      3.79 o 
   3   3  11        0.01        2.25      3.42 o 
 -12   4  11        4.49        2.02      2.94 o 
 -11   4  11        8.93        8.60      3.34 o 
 -10   4  11        9.47        7.41      3.10 o 
  -9   4  11        6.30       13.95      4.50 o 
  -8   4  11        0.13       -1.97      5.82 o 
  -7   4  11        4.94        3.79      3.90 o 
  -6   4  11        8.24       11.97      6.26 o 
  -5   4  11        1.02       -0.33      4.06 o 
  -4   4  11        8.89        5.27      5.38 o 
  -3   4  11       22.87       10.54      5.49 o 
  -2   4  11        9.96        1.32      4.50 o 
   0   4  11        3.56        1.98      3.73 o 
   1   4  11        0.48        5.81      3.07 o 
   2   4  11        7.16        5.85      3.45 o 
   3   4  11        0.63       -0.68      3.26 o 
 -12   5  11        0.12        1.70      2.93 o 
 -11   5  11        0.04        0.03      2.39 o 
 -10   5  11        0.00        1.48      2.59 o 
  -9   5  11        3.06       -2.94      2.94 o 
  -8   5  11        8.78        8.01      3.92 o 
  -7   5  11        5.20        8.02      5.82 o 
  -6   5  11        0.11       -3.62      3.62 o 
  -5   5  11        4.25        5.82      5.38 o 
  -4   5  11        6.43        7.69      5.38 o 
  -3   5  11       16.36        5.60      5.38 o 
   0   5  11       50.06       53.75      7.19 o 
   1   5  11        4.16        1.83      2.95 o 
   2   5  11        4.59       20.04      4.30 o 
   3   5  11        7.80       13.30      4.17 o 
 -11   6  11        3.05        7.25      4.25 o 
 -10   6  11        4.15        3.82      2.37 o 
  -9   6  11       10.03       10.50      2.98 o 
  -8   6  11        0.13        1.10      5.38 o 
  -7   6  11        3.18        3.62      5.27 o 
  -6   6  11        4.98       12.08      5.82 o 
  -5   6  11       18.50        2.75      5.27 o 
  -4   6  11        8.70       14.06      6.26 o 
  -3   6  11        4.97        2.64      4.50 o 
  -2   6  11       10.55        9.55      5.49 o 
  -1   6  11       28.78       39.09      6.59 o 
   0   6  11        9.67        7.41      3.18 o 
   1   6  11        0.85        0.55      2.95 o 
   2   6  11        0.01       -0.16      3.11 o 
   3   6  11        0.30        7.25      5.82 o 
 -11   7  11        0.37        1.62      3.90 o 
 -10   7  11        0.41        1.09      2.69 o 
  -9   7  11        2.80        7.24      3.40 o 
  -8   7  11        2.09        4.96      2.51 o 
  -7   7  11        0.17       -0.77      4.94 o 
  -6   7  11        0.71       -3.62      3.62 o 
  -5   7  11        0.71        0.11      4.50 o 
  -4   7  11        0.08       -1.65      4.17 o 
  -3   7  11        0.10        7.25      5.49 o 
  -2   7  11        0.35       11.20      5.60 o 
  -1   7  11       13.86       13.50      3.90 o 
   0   7  11       32.57       36.44      4.80 o 
   1   7  11        2.85        7.00      3.38 o 
   2   7  11        1.46       -2.28      3.51 o 
 -11   8  11        2.56       11.29     11.59 o 
 -10   8  11        1.44        2.51      2.68 o 
  -9   8  11        1.47        2.20      3.09 o 
  -8   8  11        7.25       10.14      3.82 o 
  -7   8  11       24.36       16.09      3.95 o 
  -6   8  11        7.11        6.48      5.82 o 
  -5   8  11       17.29        9.22      5.82 o 
  -4   8  11        1.12       -3.07      4.50 o 
  -3   8  11       11.29        8.80      3.43 o 
  -2   8  11       31.11       31.42      4.85 o 
  -1   8  11        0.12        3.28      2.49 o 
   0   8  11        1.07        4.05      4.61 o 
   1   8  11        0.42        4.00      3.31 o 
   2   8  11        0.48       -1.45      3.30 o 
 -10   9  11        0.83        6.56      3.06 o 
  -9   9  11       10.47       12.98      4.15 o 
  -8   9  11        1.35       -2.36      6.42 o 
  -7   9  11        0.05        0.76      3.06 o 
  -6   9  11        3.42        2.58      5.11 o 
  -5   9  11        0.99        1.09      2.99 o 
  -4   9  11        0.18        0.89      2.77 o 
  -3   9  11        4.17        1.14      4.61 o 
  -2   9  11        0.22        2.47      2.98 o 
  -1   9  11        0.58       -1.98      2.28 o 
   0   9  11        2.84        7.85      3.60 o 
   1   9  11        0.48        2.81      4.17 o 
   2   9  11       10.20       14.99      4.45 o 
 -10  10  11        0.62       -2.86      2.86 o 
  -9  10  11        7.27        9.40      3.00 o 
  -8  10  11        1.18        1.82      2.66 o 
  -7  10  11        1.03        4.25      3.43 o 
  -6  10  11        5.81        5.32      4.39 o 
  -5  10  11        1.38        2.66      3.84 o 
  -4  10  11        0.14       -1.84      2.87 o 
  -3  10  11        0.00        3.01      3.06 o 
  -2  10  11        0.24        0.30      2.48 o 
  -1  10  11        0.62        2.54      2.66 o 
   0  10  11        1.33        3.13      3.26 o 
   1  10  11        0.00       -3.14      3.14 o 
  -9  11  11       12.87       15.79      3.17 o 
  -8  11  11        0.00        1.61      2.51 o 
  -7  11  11        0.63        0.28      2.73 o 
  -6  11  11        0.01        0.41      2.45 o 
  -5  11  11        7.39        7.73      2.87 o 
  -4  11  11        2.09        2.93      4.16 o 
  -3  11  11        4.08        7.48      2.80 o 
  -2  11  11        1.06       -2.37      2.37 o 
  -1  11  11        3.17        6.01      2.91 o 
   0  11  11        1.53        6.97      3.73 o 
   1  11  11        4.27       12.06      4.30 o 
  -9  12  11        5.66        6.87      3.18 o 
  -8  12  11        8.40       12.42      6.24 o 
  -7  12  11        0.12        2.45      3.48 o 
  -6  12  11        3.10        5.47      4.15 o 
  -5  12  11        1.75        0.75      2.47 o 
  -4  12  11        4.70        5.63      2.87 o 
  -3  12  11        2.13        4.14      2.94 o 
  -2  12  11        0.08        3.77      2.87 o 
  -1  12  11        2.79        0.36      2.72 o 
   0  12  11        0.68        3.36      3.49 o 
  -8  13  11        0.31        0.34      2.88 o 
  -7  13  11        0.52        3.29      2.98 o 
  -6  13  11        4.65       -0.63      2.71 o 
  -5  13  11        1.94        3.30      2.86 o 
  -4  13  11       12.44       20.91      3.79 o 
  -3  13  11        0.01        0.41      2.68 o 
  -2  13  11        0.03        2.01      2.79 o 
  -1  13  11        0.20        0.81      2.74 o 
  -6  14  11       10.03        7.82      3.27 o 
  -5  14  11        0.70       -1.14      2.61 o 
  -4  14  11        2.92        1.56      2.77 o 
  -3  14  11        0.56       -0.37      2.74 o 
  -2  14  11       10.68       12.99      3.67 o 
 -11   0  12        1.44        0.44      5.60 o 
 -10   0  12        9.00        1.54      5.16 o 
  -9   0  12       13.05       13.84      7.36 o 
  -8   0  12        0.42       -2.86      4.83 o 
  -7   0  12       94.30      105.86     11.86 o 
  -6   0  12       30.21       26.79      7.47 o 
  -5   0  12        0.43       -2.96      4.28 o 
 -11   1  12        0.10        3.53      4.19 o 
 -10   1  12        0.02        0.54      3.80 o 
  -9   1  12        1.69        1.76      5.49 o 
  -8   1  12        2.61        7.08      4.08 o 
  -7   1  12        4.93        6.63      4.72 o 
  -6   1  12       18.94       24.23      5.16 o 
  -5   1  12        5.86        2.89      3.72 o 
  -4   1  12        0.63        3.51      4.61 o 
 -11   2  12        3.90        7.50      4.42 o 
 -10   2  12        6.58       13.50      4.82 o 
  -9   2  12       15.62       19.73      5.24 o 
  -8   2  12        0.06        4.17      4.78 o 
  -7   2  12       19.63       16.63      5.66 o 
  -6   2  12        0.53       -2.99      2.99 o 
  -5   2  12        1.92        6.04      5.27 o 
  -4   2  12        2.24        3.29      4.61 o 
 -11   3  12        0.22       -1.95      3.67 o 
 -10   3  12        3.93        7.39      4.46 o 
  -9   3  12        3.49        0.02      3.60 o 
  -8   3  12       19.00       12.93      4.70 o 
  -7   3  12        0.02       -2.65      3.16 o 
  -6   3  12       11.98       11.86      6.26 o 
  -5   3  12        7.40        5.38      5.38 o 
  -4   3  12        8.99       16.91      6.70 o 
  -3   3  12        1.44       -3.29      4.17 o 
 -11   4  12        0.91       -1.14      3.75 o 
 -10   4  12        0.13       -2.14      8.35 o 
  -9   4  12        0.03       -0.15      3.43 o 
  -8   4  12       31.62       43.86     14.50 o 
  -7   4  12       25.52       23.61      8.02 o 
  -6   4  12        0.32       -0.33      5.27 o 
  -5   4  12        2.64        0.77      4.17 o 
  -4   4  12        0.00       -1.21      3.95 o 
  -3   4  12        0.94       -1.65      4.72 o 
 -11   5  12        0.23       -1.99      4.56 o 
 -10   5  12        2.63        3.38     11.42 o 
  -9   5  12        6.36        9.68      4.49 o 
  -8   5  12       22.84       12.74      6.70 o 
  -7   5  12       15.41       11.64      6.70 o 
  -6   5  12        8.57        5.16      5.82 o 
  -5   5  12        0.82        5.16      5.49 o 
  -4   5  12        0.03       -2.42      4.50 o 
  -3   5  12        2.56        0.66      4.61 o 
 -10   6  12        0.31       -2.86      5.60 o 
  -9   6  12       11.44       12.19      7.14 o 
  -8   6  12        0.00        3.29      5.82 o 
  -7   6  12        0.01        5.60      5.27 o 
  -6   6  12        6.03        6.92      5.82 o 
  -5   6  12       10.12       15.59      6.81 o 
  -4   6  12        0.17        2.75      5.05 o 
  -3   6  12       32.52       38.10      8.89 o 
  -2   6  12        6.11        5.71      5.49 o 
 -10   7  12        0.01        0.99      6.48 o 
  -9   7  12        0.10        0.33      5.49 o 
  -8   7  12        0.34        4.28      5.82 o 
  -7   7  12        0.10        5.93      5.49 o 
  -6   7  12        0.73        6.92      5.93 o 
  -5   7  12        0.80        2.09      5.16 o 
  -4   7  12        0.55       -0.33      4.39 o 
  -3   7  12        0.68        2.75      4.61 o 
  -2   7  12       22.98       38.76      9.11 o 
 -10   8  12        0.75       -0.88      5.71 o 
  -9   8  12        0.27        4.39      6.37 o 
  -8   8  12        0.00       -4.50      4.94 o 
  -7   8  12        1.27       -4.17      4.17 o 
  -6   8  12        1.53        0.00      5.16 o 
  -5   8  12        1.11       -4.06      4.06 o 
  -4   8  12        4.04       -0.22      5.27 o 
  -3   8  12        2.46       -4.39      4.39 o 
  -2   8  12        0.41        4.28      5.38 o 
  -9   9  12        0.82        6.26      6.48 o 
  -8   9  12        0.07        2.31      5.93 o 
  -7   9  12        0.76        0.11      5.27 o 
  -6   9  12        1.57        2.75      6.04 o 
  -5   9  12        2.27        9.00      6.26 o 
  -4   9  12        0.62       -2.31      5.16 o 
  -3   9  12        0.00       -4.28      4.28 o 
  -2   9  12        1.77       -0.11      4.28 o 
  -8  10  12        0.18        0.22      5.93 o 
  -7  10  12        0.28        3.62      5.49 o 
  -6  10  12        0.00        5.49      6.37 o 
  -5  10  12        1.75        5.71      6.59 o 
  -4  10  12       15.08       23.61      8.24 o 
  -3  10  12        0.04        1.98      5.49 o 
  -2  10  12        1.85        3.73      5.82 o 
  -8  11  12       11.22        6.04      6.92 o 
  -7  11  12        1.63       -5.38      5.38 o 
  -6  11  12        2.34        1.10      5.38 o 
  -5  11  12        0.21       -2.42      4.94 o 
  -4  11  12        0.53        3.07      5.71 o 
  -3  11  12        0.10        1.54      5.60 o 
  -2  11  12        2.57        4.61      5.71 o 
  -6  12  12        3.30       -2.09      5.60 o 
  -5  12  12        0.70        4.28      6.26 o 
  -4  12  12        5.41        2.20      6.26 o 
  -3  12  12        0.69       -4.94      5.05 o 
 -10   1  13        0.00       -0.97      4.28 o 
  -9   1  13        8.09       10.63      4.85 o 
  -8   1  13        3.75        3.16      3.97 o 
  -7   1  13       14.95       10.02      4.56 o 
  -6   1  13        7.43        3.66      4.17 o 
  -5   1  13        3.90        5.60      5.71 o 
 -10   2  13        1.76        0.47      3.95 o 
  -9   2  13       29.52       30.63      7.85 o 
  -8   2  13       22.69       23.01      5.77 o 
  -7   2  13        2.50        0.96      3.88 o 
  -6   2  13        0.08        6.59      5.71 o 
  -5   2  13        6.24       13.51      6.48 o 
 -10   3  13        1.75        9.20      4.62 o 
  -9   3  13       12.42        7.71      4.88 o 
  -8   3  13       22.22       27.51      6.17 o 
  -7   3  13        2.70        3.84      6.04 o 
  -6   3  13        5.77       13.40      6.92 o 
  -5   3  13        0.01        4.72      5.71 o 
  -4   3  13        6.64        8.13      5.38 o 
 -10   4  13        1.57        2.85      4.33 o 
  -9   4  13        5.48        9.16      7.30 o 
  -8   4  13        0.61        6.04      6.59 o 
  -7   4  13        2.13        9.22      6.26 o 
  -6   4  13        6.70        2.75      5.82 o 
  -5   4  13        1.44       -2.20      4.72 o 
  -4   4  13        0.05       -0.44      4.61 o 
  -9   5  13        0.18        2.86      6.59 o 
  -8   5  13        2.51        4.72      6.15 o 
  -7   5  13        0.76        6.37      6.37 o 
  -6   5  13        0.16        2.96      5.49 o 
  -5   5  13        0.22        3.62      5.38 o 
  -4   5  13        0.05        1.43      4.61 o 
  -9   6  13        4.42        7.80      6.92 o 
  -8   6  13        0.13       -0.33      5.60 o 
  -7   6  13        1.78        6.04      5.93 o 
  -6   6  13        0.00        3.95      6.04 o 
  -5   6  13        0.52        5.38      6.15 o 
  -4   6  13        0.35        5.93      5.93 o 
  -3   6  13        1.27        3.73      5.71 o 
  -8   7  13        0.00        0.99      5.49 o 
  -7   7  13        1.12        4.50      6.37 o 
  -6   7  13        0.08       -1.54      5.16 o 
  -5   7  13        0.78        6.15      6.04 o 
  -4   7  13        1.45        4.28      6.15 o 
  -3   7  13        1.27       -2.53      4.50 o 
  -8   8  13        0.01        7.25      6.81 o 
  -7   8  13        0.16        7.91      6.92 o 
  -6   8  13        5.82       10.32      7.58 o 
  -5   8  13        0.17        0.22      5.71 o 
  -4   8  13        0.07        3.29      5.82 o 
  -3   8  13        0.56        3.18      5.16 o 
  -7   9  13        3.01        0.11      6.37 o 
  -6   9  13        2.52        5.93      6.92 o 
  -5   9  13        2.82       12.52      7.47 o 
  -4   9  13        2.50        1.43      6.81 o 
  -3   9  13        2.97        0.11      5.27 o 
  -8   0  14       11.50        0.44      6.37 o 
  -7   0  14        0.24        7.03      6.92 o 
  -8   1  14        1.87       -4.54      5.82 o 
  -7   1  14        0.04       -4.61      5.27 o 
  -6   1  14        0.72       -1.98      5.38 o 
  -8   2  14        3.20       -2.40      8.78 o 
  -7   2  14        0.71        0.22      5.49 o 
  -6   2  14        0.03        1.32      5.82 o 
  -8   3  14        0.81       14.93      7.47 o 
  -7   3  14        1.31       -3.18      5.82 o 
  -6   3  14        2.92       12.74      7.25 o 
  -5   3  14        0.78        7.14      5.82 o 
  -7   4  14        5.23       12.08      7.47 o 
  -6   4  14        0.30        0.66      5.38 o 
  -5   4  14        1.03       -4.50      4.50 o 
  -6   5  14        0.21        5.82      6.15 o 
  -5   5  14        0.04        5.71      6.37 o 
                                                 
